# Supplementary material for: catena-Poly[[[2-(pyridin-2-yldisulfan­yl)pyridine-κ2 N,S]copper(I)]-μ1,5-dicyanamido]
Source: Acta Crystallogr Sect E Struct Rep Online. 2011 Jan 29;67(Pt 2):m285. doi: 10.1107/S1600536811002728 (PMC3051621; doi:10.1107/S1600536811002728)
Supplement: Supplementary file 2 [file e-67-0m285-Isup2.hkl]

# 
# h,k,l, Fc-squared, Fo-squared, sigma(Fo-squared) and status flag 
# 
data_I
_shelx_title ' s in P1                     New: P-1' 
_shelx_refln_list_code          4 
_shelx_F_calc_maximum       79.58 
_exptl_crystal_F_000       351.90 
_reflns_d_resolution_high  0.8098 
 
loop_ 
 _symmetry_equiv_pos_as_xyz 
 'x, y, z' 
 '-x, -y, -z' 
 
_cell_length_a     7.6294 
_cell_length_b     9.5964 
_cell_length_c    10.2020 
_cell_angle_alpha  84.190 
_cell_angle_beta   80.630 
_cell_angle_gamma  70.930 
 
_shelx_F_squared_multiplier     1.000 
 
loop_ 
 _refln_index_h 
 _refln_index_k 
 _refln_index_l 
 _refln_F_squared_calc 
 _refln_F_squared_meas 
 _refln_F_squared_sigma 
 _refln_observed_status 
   2   0   0     1220.92     1184.27      7.10 o 
   3   0   0      977.47      997.43      6.04 o 
   4   0   0      150.10      126.22      2.12 o 
   5   0   0       16.53       17.76      1.21 o 
   6   0   0      233.55      218.79      5.22 o 
   7   0   0       15.01       13.12      2.33 o 
   8   0   0       13.81       13.74      2.23 o 
  -8   1   0       35.17       32.35      3.08 o 
  -7   1   0       53.50       52.72      3.28 o 
  -6   1   0      130.28      120.50      4.45 o 
  -5   1   0      606.08      631.62      7.72 o 
  -4   1   0     2525.14     2618.07     20.71 o 
  -3   1   0      962.73      916.25      5.26 o 
  -2   1   0      103.03       80.72      1.87 o 
  -1   1   0      956.99      978.70      8.28 o 
   2   1   0      533.85      543.48      3.87 o 
   3   1   0       28.82       28.51      2.24 o 
   4   1   0      437.34      459.99      4.23 o 
   5   1   0      637.29      671.94      6.79 o 
   6   1   0      818.52      858.89     10.78 o 
   7   1   0      283.25      288.31      6.13 o 
   8   1   0      196.46      210.00      8.22 o 
  -8   2   0       39.96       43.60      3.71 o 
  -7   2   0      105.65      114.53      6.04 o 
  -6   2   0       70.76       74.35      4.01 o 
  -5   2   0       16.37       14.43      1.42 o 
  -4   2   0       11.30       10.65      1.11 o 
  -3   2   0       55.51       75.03      1.80 o 
  -2   2   0      941.90     1007.49      9.46 o 
  -1   2   0       25.69       23.90      0.91 o 
   0   2   0       28.19       41.84      0.97 o 
   1   2   0     2273.32     2365.62     21.01 o 
   2   2   0     3377.32     3379.93     40.15 o 
   3   2   0     1406.78     1347.67     21.21 o 
   4   2   0     2671.16     2599.75     28.46 o 
   5   2   0     1380.52     1405.18     11.61 o 
   6   2   0     1188.71     1225.87     13.24 o 
   7   2   0      433.20      445.55     11.23 o 
   8   2   0       42.63       47.28      4.31 o 
   9   2   0        4.66        3.99      3.59 o 
  -7   3   0       16.32       17.09      3.28 o 
  -6   3   0       34.23       33.72      2.94 o 
  -5   3   0        3.04        3.53      1.23 o 
  -4   3   0        0.40        0.87      0.93 o 
  -3   3   0       37.77       34.66      1.54 o 
  -2   3   0      690.67      696.61      4.97 o 
  -1   3   0      405.09      388.89      3.52 o 
   0   3   0       26.96       20.58      0.87 o 
   2   3   0      107.17       83.23      1.51 o 
   3   3   0      356.67      355.72      2.90 o 
   4   3   0        1.08        1.39      0.52 o 
   5   3   0      109.22       99.96      2.18 o 
   6   3   0      225.09      220.53      5.93 o 
   7   3   0        1.24        1.74      0.96 o 
   8   3   0      157.54      165.11      8.47 o 
   9   3   0       88.89       91.01     11.97 o 
  -7   4   0       36.07       29.49      3.98 o 
  -6   4   0      160.88      159.14      7.73 o 
  -5   4   0      149.27      145.29      6.82 o 
  -4   4   0      329.39      339.26      8.21 o 
  -3   4   0     2114.44     2212.73     18.76 o 
  -2   4   0     1669.13     1739.15     15.46 o 
  -1   4   0      436.98      433.73      3.96 o 
   0   4   0      100.66       88.35      1.79 o 
   1   4   0        0.98        1.95      0.56 o 
   2   4   0      861.27      928.99      5.70 o 
   3   4   0      297.84      340.28      4.71 o 
   4   4   0        3.59        4.63      0.61 o 
   5   4   0        2.55        3.47      0.64 o 
   6   4   0       50.94       53.43      4.58 o 
   7   4   0       29.58       27.42      2.23 o 
   8   4   0       34.42       37.89      2.75 o 
   9   4   0       81.68       84.41      8.06 o 
  -6   5   0      161.21      160.23      8.80 o 
  -5   5   0      238.85      245.73      6.92 o 
  -4   5   0       20.93       24.15      2.57 o 
  -3   5   0        0.15        0.57      1.06 o 
  -2   5   0      100.88      108.30      2.63 o 
  -1   5   0       12.00       11.36      1.17 o 
   0   5   0        6.75        5.92      0.89 o 
   1   5   0      594.65      696.96      5.74 o 
   2   5   0      484.56      507.61      5.07 o 
   3   5   0      428.81      441.90      4.83 o 
   4   5   0      375.67      389.20      4.88 o 
   5   5   0      549.55      547.64     10.55 o 
   6   5   0       96.69       98.08      2.92 o 
   7   5   0      150.86      150.43      3.82 o 
   8   5   0       49.68       44.39      3.39 o 
   9   5   0        0.16        0.27      1.75 o 
  -6   6   0        9.30        7.99      1.95 o 
  -5   6   0       40.42       38.67      3.38 o 
  -4   6   0       37.12       39.48      3.50 o 
  -3   6   0       43.75       42.37      2.20 o 
  -2   6   0      225.55      233.51      4.47 o 
  -1   6   0     1466.95     1522.25     23.69 o 
   0   6   0     2173.50     2362.97     29.00 o 
   1   6   0     1914.94     1989.69     17.92 o 
   2   6   0     2652.79     2645.93     23.08 o 
   3   6   0      509.17      474.93      6.81 o 
   4   6   0      449.49      467.51      6.44 o 
   5   6   0       84.46       84.07      2.35 o 
   6   6   0        1.38        1.64      0.70 o 
   7   6   0       27.08       27.70      3.76 o 
   8   6   0       10.63        8.10      6.14 o 
  -5   7   0       75.39       70.84      4.96 o 
  -4   7   0      237.05      223.24      8.99 o 
  -3   7   0      134.72      139.25      6.57 o 
  -2   7   0       17.00       17.19      1.55 o 
  -1   7   0        5.88        6.81      1.07 o 
   0   7   0       22.28       24.53      1.71 o 
   1   7   0       32.11       32.96      2.58 o 
   2   7   0        6.52        5.19      0.97 o 
   3   7   0       97.86       87.23      2.49 o 
   4   7   0       10.85       14.88      1.78 o 
   5   7   0       58.50       60.34      4.21 o 
   6   7   0       99.12       96.12      3.17 o 
   7   7   0       72.06       69.78      4.02 o 
   8   7   0       75.24       69.27      7.83 o 
  -4   8   0       10.62       10.97      2.85 o 
  -3   8   0        1.84        2.29      1.37 o 
  -2   8   0       26.49       28.03      3.81 o 
  -1   8   0        5.02        7.45      1.95 o 
   0   8   0      155.51      154.91      5.02 o 
   1   8   0       75.84       77.70      4.06 o 
   2   8   0       14.39       15.59      1.55 o 
   3   8   0      322.29      304.87      7.88 o 
   4   8   0       96.39       94.95      3.55 o 
   5   8   0      263.03      267.18      6.08 o 
   6   8   0      447.39      447.34     11.27 o 
   7   8   0      231.49      225.50     10.64 o 
   8   8   0       36.85       26.17     15.49 o 
  -3   9   0        7.49        7.84      1.79 o 
  -2   9   0        0.32        1.72      1.61 o 
  -1   9   0       50.74       47.27      3.46 o 
   0   9   0       36.15       36.27      3.07 o 
   1   9   0       60.89       63.20      3.44 o 
   2   9   0      111.71      117.57      5.17 o 
   3   9   0      159.37      162.88      5.96 o 
   4   9   0       16.17       16.04      2.02 o 
   5   9   0        0.12        1.12      0.83 o 
   6   9   0       32.81       38.78      7.80 o 
   7   9   0       22.15       24.99      4.16 o 
  -2  10   0       41.11       45.66      5.34 o 
  -1  10   0       38.03       43.91      3.52 o 
   0  10   0        6.37        7.80      1.78 o 
   1  10   0        0.05        0.19      1.14 o 
   2  10   0        4.58        4.44      1.94 o 
   3  10   0        0.72        1.11      1.04 o 
   4  10   0      102.93       95.07      5.83 o 
   5  10   0        3.38        2.14      1.45 o 
   6  10   0        3.80        2.83      1.72 o 
   0  11   0        0.44        2.13      1.73 o 
   1  11   0        1.45        4.40      1.73 o 
   2  11   0        0.19        0.94      1.11 o 
   3  11   0        0.41        1.76      1.43 o 
   4  11   0        4.19        3.43      1.73 o 
   5  11   0       10.56        9.99      3.86 o 
  -5 -11   1        1.38        1.95      2.21 o 
  -4 -11   1        9.79        7.60      1.48 o 
  -3 -11   1        9.33        8.24      1.65 o 
  -2 -11   1       50.76       50.33      3.33 o 
  -1 -11   1       57.32       59.41      4.40 o 
   0 -11   1       14.21       13.97      2.39 o 
  -6 -10   1       36.59       32.89      3.99 o 
  -5 -10   1      106.89      115.98      8.28 o 
  -4 -10   1      181.53      188.24      7.65 o 
  -3 -10   1       23.34       26.32      2.51 o 
  -2 -10   1        0.30        1.11      1.17 o 
  -1 -10   1        1.23        1.85      1.55 o 
   0 -10   1        5.77        2.90      1.31 o 
   1 -10   1       12.89       10.47      2.34 o 
   2 -10   1       40.01       26.88      4.00 o 
  -7  -9   1       13.78       11.16      6.52 o 
  -6  -9   1        0.21        0.86      0.89 o 
  -5  -9   1        1.94        2.11      0.93 o 
  -4  -9   1        7.27        6.21      1.47 o 
  -3  -9   1       32.32       30.76      3.03 o 
  -2  -9   1        0.80        1.31      1.44 o 
  -1  -9   1       11.78        8.94      1.79 o 
   0  -9   1        7.47        8.22      1.73 o 
   1  -9   1       15.74       13.20      1.88 o 
   2  -9   1       98.39      106.92      5.55 o 
   3  -9   1       29.69       34.12      3.95 o 
  -8  -8   1        6.64        9.45      6.38 o 
  -7  -8   1        3.68        2.53      3.79 o 
  -6  -8   1       31.47       28.40      3.95 o 
  -5  -8   1       76.78       68.09      2.84 o 
  -4  -8   1      115.01      111.34      4.12 o 
  -3  -8   1       15.62       18.15      2.98 o 
  -2  -8   1       91.39       88.63      3.84 o 
  -1  -8   1      181.08      174.28      5.15 o 
   0  -8   1      156.32      151.35      6.00 o 
   1  -8   1       57.12       58.86      2.93 o 
   2  -8   1       23.83       20.64      2.86 o 
   3  -8   1        1.49        1.71      1.39 o 
   4  -8   1        0.08        0.84      1.54 o 
  -8  -7   1        0.83        1.92      1.72 o 
  -7  -7   1       88.83       85.41     12.34 o 
  -6  -7   1      260.66      271.39      7.80 o 
  -5  -7   1      326.65      340.03      7.87 o 
  -4  -7   1      734.03      723.88     17.99 o 
  -3  -7   1      592.39      599.70      7.02 o 
  -2  -7   1      122.57      117.48      2.94 o 
  -1  -7   1      218.06      212.02      4.24 o 
   0  -7   1       41.51       39.43      1.80 o 
   1  -7   1       66.58       63.27      3.02 o 
   2  -7   1       29.76       30.33      2.71 o 
   3  -7   1      101.96       90.93      4.72 o 
   4  -7   1        3.63        2.56      1.13 o 
   5  -7   1        3.01        3.92      1.66 o 
  -8  -6   1      230.87      212.92     18.66 o 
  -7  -6   1      431.10      426.17     21.62 o 
  -6  -6   1      173.74      170.05      6.35 o 
  -5  -6   1        1.98        2.01      0.69 o 
  -4  -6   1        0.47        1.23      0.61 o 
  -3  -6   1      288.62      301.10      4.44 o 
  -2  -6   1       74.00       89.90      2.29 o 
  -1  -6   1       89.16      104.36      3.00 o 
   0  -6   1       56.78       51.89      1.87 o 
   1  -6   1       20.10       18.27      1.39 o 
   2  -6   1       24.61       26.16      1.68 o 
   3  -6   1       54.27       59.42      2.54 o 
   4  -6   1       75.28       78.31      4.27 o 
   5  -6   1      173.80      179.97      7.69 o 
   6  -6   1       31.04       27.29      3.16 o 
  -8  -5   1       68.79       63.12     11.10 o 
  -7  -5   1        1.24        1.63      1.48 o 
  -6  -5   1      168.73      174.78      4.19 o 
  -5  -5   1      212.96      202.18      3.74 o 
  -4  -5   1      505.07      553.71      5.92 o 
  -3  -5   1      466.06      476.85      5.55 o 
  -2  -5   1     1005.70     1004.64      9.39 o 
  -1  -5   1     1063.71     1008.57     10.61 o 
   0  -5   1     2516.23     2530.98     15.88 o 
   1  -5   1     1236.46     1265.41     11.70 o 
   2  -5   1      944.23     1014.23     17.25 o 
   3  -5   1     1117.18     1166.29     11.60 o 
   4  -5   1       61.28       51.33      3.39 o 
   5  -5   1        7.94        8.87      1.94 o 
   6  -5   1        2.84        4.47      1.60 o 
  -8  -4   1       17.77       16.71      6.88 o 
  -7  -4   1       47.71       42.04      4.22 o 
  -6  -4   1      102.00      100.54      2.65 o 
  -5  -4   1     1259.15     1296.58     16.51 o 
  -4  -4   1     1004.96      939.96     10.49 o 
  -3  -4   1     1759.06     1745.13     43.48 o 
  -2  -4   1     2581.33     2760.36     19.76 o 
  -1  -4   1      920.88      987.98      9.11 o 
   0  -4   1      264.95      305.23      2.99 o 
   1  -4   1      794.83      885.16      5.84 o 
   2  -4   1      747.70      794.26      8.03 o 
   3  -4   1       42.50       37.32      1.83 o 
   4  -4   1       98.17       97.81      4.06 o 
   5  -4   1        1.53        2.51      1.36 o 
   6  -4   1       68.18       72.62      5.59 o 
   7  -4   1       70.89       68.49      4.65 o 
  -8  -3   1       99.18       98.94     10.89 o 
  -7  -3   1      106.24      104.99      3.27 o 
  -6  -3   1       33.16       33.20      1.64 o 
  -5  -3   1        1.37        1.50      0.46 o 
  -4  -3   1       78.19       89.14      1.53 o 
  -3  -3   1      226.84      228.75      5.04 o 
  -2  -3   1      225.27      218.70      4.26 o 
  -1  -3   1       43.18       50.16      1.58 o 
   0  -3   1       18.80       17.84      0.74 o 
   1  -3   1      643.32      647.43      4.70 o 
   2  -3   1     2060.39     2108.81      9.14 o 
   3  -3   1     1303.67     1358.99     12.06 o 
   4  -3   1      790.66      791.95     10.20 o 
   5  -3   1      526.40      545.29     10.88 o 
   6  -3   1      358.91      363.23     12.30 o 
   7  -3   1       20.25       18.35      2.52 o 
  -8  -2   1       55.82       57.63      3.42 o 
  -7  -2   1        7.04        7.12      1.27 o 
  -6  -2   1      334.60      349.55      5.39 o 
  -5  -2   1       13.96       15.07      0.96 o 
  -4  -2   1        0.81        1.15      0.38 o 
  -3  -2   1        4.17        6.11      0.90 o 
  -2  -2   1        3.01        5.24      0.78 o 
   0  -2   1      844.21      890.96      6.19 o 
   1  -2   1     3907.09     3814.01     23.64 o 
   2  -2   1      852.40      848.13      5.42 o 
   3  -2   1      447.81      442.74      4.29 o 
   4  -2   1       47.79       47.41      1.72 o 
   5  -2   1      100.87      100.12      2.49 o 
   6  -2   1       18.39       20.08      2.58 o 
   7  -2   1       62.46       60.73      4.94 o 
   8  -2   1      112.42      109.51      6.35 o 
  -8  -1   1       30.70       26.50      2.17 o 
  -7  -1   1      363.38      350.43     17.41 o 
  -6  -1   1      191.68      206.69      5.24 o 
  -5  -1   1      939.11      947.11      7.08 o 
  -4  -1   1     1302.77     1278.12      8.39 o 
  -3  -1   1     2893.11     2833.67     24.65 o 
  -2  -1   1     1265.57     1184.38      6.85 o 
   0  -1   1     2951.33     2967.47     24.95 o 
   1  -1   1       85.96       76.46      0.95 o 
   2  -1   1        1.30        1.97      0.43 o 
   3  -1   1      138.05      140.96      1.98 o 
   4  -1   1       78.94       77.70      1.90 o 
   5  -1   1      158.01      160.24      3.11 o 
   6  -1   1        1.23        1.67      0.78 o 
   7  -1   1      169.21      182.57      5.84 o 
   8  -1   1       82.51       81.74      6.05 o 
  -8   0   1      337.13      333.76      7.95 o 
  -7   0   1      560.57      528.00     40.69 o 
  -6   0   1      387.44      401.44      8.55 o 
  -5   0   1     1309.04     1372.14     16.96 o 
  -4   0   1      871.28      882.89      7.14 o 
  -3   0   1       63.50       77.30      3.35 o 
  -2   0   1       25.43       27.03      0.78 o 
   1   0   1        1.78        1.96      0.40 o 
   2   0   1     1906.46     1897.21      9.08 o 
   3   0   1      206.40      177.31      2.17 o 
   4   0   1      390.80      388.43      4.04 o 
   5   0   1      790.73      815.09      7.12 o 
   6   0   1      106.34      111.73      3.60 o 
   7   0   1      309.32      307.07     16.47 o 
   8   0   1       33.55       31.98      4.76 o 
  -8   1   1        0.30        1.25      1.51 o 
  -7   1   1        2.28        3.29      1.43 o 
  -6   1   1      202.28      198.15      7.37 o 
  -5   1   1      201.06      207.13      3.82 o 
  -4   1   1      658.64      639.12      6.70 o 
  -3   1   1      974.72      970.83      7.23 o 
  -2   1   1     1691.12     1699.05      8.87 o 
  -1   1   1     5896.86     6330.31     35.28 o 
   1   1   1     3139.20     1559.52     14.84 o 
   3   1   1     3532.45     3462.04     31.21 o 
   4   1   1      875.64      853.79      6.63 o 
   5   1   1      281.53      277.80      4.06 o 
   6   1   1       13.27       11.58      1.13 o 
   7   1   1        3.93        4.41      1.20 o 
   8   1   1       15.76       11.77      1.88 o 
   9   1   1        7.55        5.41      1.78 o 
  -8   2   1        4.37        4.05      1.37 o 
  -7   2   1       20.93       19.64      2.87 o 
  -6   2   1      122.53      109.62      5.62 o 
  -5   2   1       98.38       98.29      3.09 o 
  -4   2   1      876.00      860.26     10.91 o 
  -3   2   1     1225.52     1228.29      8.90 o 
  -2   2   1     4933.51     4998.04     31.74 o 
  -1   2   1     3231.79     3488.64     33.28 o 
   0   2   1     4497.07     4692.66     83.27 o 
   1   2   1     1457.91     1470.29      8.59 o 
   2   2   1     5244.58     5445.35     34.30 o 
   3   2   1     1100.31     1150.81     11.47 o 
   4   2   1       34.53       31.50      1.49 o 
   5   2   1      643.93      653.00      6.82 o 
   6   2   1      163.32      170.86      3.27 o 
   7   2   1        9.79       12.79      1.58 o 
   8   2   1      265.11      287.48     14.28 o 
   9   2   1      103.99      102.04     11.73 o 
  -7   3   1       57.84       51.13      3.41 o 
  -6   3   1       54.16       57.99      3.57 o 
  -5   3   1        0.89        2.13      0.90 o 
  -4   3   1       99.47      108.31      2.99 o 
  -3   3   1      395.92      394.00      4.97 o 
  -2   3   1     1369.22     1431.23      7.78 o 
  -1   3   1        0.67        2.22      0.73 o 
   0   3   1      164.93      126.01      3.10 o 
   1   3   1     2000.61     2129.28     14.36 o 
   2   3   1      202.23      175.60      3.57 o 
   3   3   1     1630.60     1667.39      9.13 o 
   4   3   1     3821.23     4015.09     33.70 o 
   5   3   1     1759.23     1783.72     14.49 o 
   6   3   1     1667.84     1724.66     17.47 o 
   7   3   1       54.28       53.80      3.72 o 
   8   3   1      137.91      134.39      6.57 o 
   9   3   1       28.40       25.05      3.18 o 
  -7   4   1       25.14       22.01      2.64 o 
  -6   4   1       16.19       14.19      2.06 o 
  -5   4   1       15.67       16.15      2.28 o 
  -4   4   1        0.45        2.19      1.31 o 
  -3   4   1      207.74      202.19      3.67 o 
  -2   4   1       77.24       76.16      2.22 o 
  -1   4   1       27.56       23.24      6.16 o 
   0   4   1        3.84        4.01      0.63 o 
   1   4   1     1168.85     1202.01      7.58 o 
   2   4   1     1195.59     1191.60      7.82 o 
   3   4   1      173.06      163.17      2.63 o 
   4   4   1       88.60       85.73      2.04 o 
   5   4   1       78.54       81.12      4.13 o 
   6   4   1        6.67        5.90      0.99 o 
   7   4   1      180.13      174.70      5.62 o 
   8   4   1      143.55      148.16     13.11 o 
   9   4   1      155.94      161.33     20.67 o 
  -6   5   1       39.93       44.88      3.37 o 
  -5   5   1      113.95      112.08      4.71 o 
  -4   5   1       54.80       56.26      4.68 o 
  -3   5   1      639.56      651.33     10.10 o 
  -2   5   1      736.50      803.93      7.37 o 
  -1   5   1      767.01      791.07      8.53 o 
   0   5   1      381.16      371.41      4.40 o 
   1   5   1       64.19       60.83      1.91 o 
   2   5   1        1.55        2.45      1.73 o 
   3   5   1      303.80      298.67      3.81 o 
   4   5   1      667.14      715.94      7.66 o 
   5   5   1       26.49       25.27      1.76 o 
   6   5   1       69.84       67.57      3.18 o 
   7   5   1      116.98      115.97      4.44 o 
   8   5   1       18.81       16.66      4.92 o 
   9   5   1       50.56       53.62      9.18 o 
  -6   6   1      107.20      103.98      6.36 o 
  -5   6   1      107.72      123.52      6.07 o 
  -4   6   1       71.43       74.71      4.49 o 
  -3   6   1      285.61      288.03      9.00 o 
  -2   6   1        1.94        3.78      1.04 o 
  -1   6   1      457.30      451.54      6.17 o 
   0   6   1       23.99       20.77      1.85 o 
   1   6   1       23.60       21.96      1.70 o 
   2   6   1      128.29      122.66      2.71 o 
   3   6   1       64.69       72.18      2.10 o 
   4   6   1        1.93        2.20      0.69 o 
   5   6   1      123.22      135.72      3.16 o 
   6   6   1       88.48       96.23      3.23 o 
   7   6   1      134.88      124.99      6.48 o 
   8   6   1       25.90       28.89      2.65 o 
  -5   7   1       25.81       24.51      2.96 o 
  -4   7   1       41.14       51.58      4.16 o 
  -3   7   1       43.38       51.13      3.94 o 
  -2   7   1      225.85      237.26      8.84 o 
  -1   7   1       18.57       19.34      1.70 o 
   0   7   1      525.98      526.59      7.29 o 
   1   7   1      704.65      735.98     19.79 o 
   2   7   1     1172.84     1246.80     14.81 o 
   3   7   1     1261.74     1269.28     15.02 o 
   4   7   1      647.41      668.28      7.77 o 
   5   7   1       31.79       32.34      2.55 o 
   6   7   1       27.96       29.76      2.55 o 
   7   7   1        0.57        0.98      1.00 o 
   8   7   1        3.74        2.36      1.13 o 
  -4   8   1       41.29       37.13      3.46 o 
  -3   8   1        1.85        1.96      1.84 o 
  -2   8   1      347.54      345.71     19.31 o 
  -1   8   1      512.81      539.79     14.24 o 
   0   8   1      109.74      111.77      5.12 o 
   1   8   1        3.79        3.28      1.26 o 
   2   8   1        1.68        2.46      1.34 o 
   3   8   1       93.94       83.42      3.95 o 
   4   8   1       89.29       81.35      3.42 o 
   5   8   1       90.62       91.94      4.38 o 
   6   8   1       68.93       68.43      3.24 o 
   7   8   1       31.36       29.43      3.45 o 
   8   8   1       35.97       33.54      4.93 o 
  -3   9   1       27.52       22.71      3.51 o 
  -2   9   1       11.85        9.16      2.04 o 
  -1   9   1       54.14       53.25      3.64 o 
   0   9   1       19.85       23.62      3.07 o 
   1   9   1       13.63       12.64      2.66 o 
   2   9   1      105.17      102.59      4.94 o 
   3   9   1       78.57       75.89      4.69 o 
   4   9   1      143.79      145.70      6.50 o 
   5   9   1      147.03      137.91     11.10 o 
   6   9   1      142.57      150.48      8.25 o 
   7   9   1       76.93       81.97      7.00 o 
  -2  10   1        7.11        6.24      2.55 o 
  -1  10   1       23.46       24.50      2.80 o 
   0  10   1        5.25        4.56      1.65 o 
   1  10   1       29.87       26.00      2.95 o 
   2  10   1       11.22       12.03      2.82 o 
   3  10   1        2.81        4.41      1.79 o 
   4  10   1       25.86       25.39      4.22 o 
   5  10   1       71.73       65.62      4.21 o 
   6  10   1        3.83        2.79      1.41 o 
   7  10   1        2.09        2.10      2.61 o 
   0  11   1       19.88       21.98      2.72 o 
   1  11   1       25.45       26.85      2.79 o 
   2  11   1        0.06        1.06      0.79 o 
   3  11   1        5.68        5.42      2.05 o 
   4  11   1       83.72       81.61      4.59 o 
   5  11   1       22.45       20.23      4.38 o 
   6  11   1       19.31       16.55      4.09 o 
  -4 -11   2       22.34       16.99      2.05 o 
  -3 -11   2        5.76        4.31      1.45 o 
  -2 -11   2        9.19        6.13      1.49 o 
  -1 -11   2        3.30        2.26      1.25 o 
  -6 -10   2       62.40       49.75      5.96 o 
  -5 -10   2       49.26       45.25      4.98 o 
  -4 -10   2        7.37        8.18      1.67 o 
  -3 -10   2        2.04        1.77      1.20 o 
  -2 -10   2        0.33        0.76      1.01 o 
  -1 -10   2       32.34       34.70      2.83 o 
   0 -10   2       80.96       85.50      3.98 o 
   1 -10   2       67.22       69.28      3.87 o 
  -7  -9   2        3.64        3.14      3.92 o 
  -6  -9   2        0.88        1.48      1.73 o 
  -5  -9   2       42.00       42.14      2.48 o 
  -4  -9   2       27.10       26.66      3.09 o 
  -3  -9   2      227.87      212.98     10.60 o 
  -2  -9   2      180.71      203.25      7.61 o 
  -1  -9   2        9.99       11.58      2.25 o 
   0  -9   2        3.78        2.39      0.96 o 
   1  -9   2        4.33        4.02      1.57 o 
   2  -9   2        2.10        2.95      1.51 o 
   3  -9   2        1.43        2.04      1.65 o 
  -7  -8   2      124.55      136.18     10.68 o 
  -6  -8   2      139.87      139.99     13.86 o 
  -5  -8   2       29.70       32.77      4.21 o 
  -4  -8   2       25.68       25.25      2.38 o 
  -3  -8   2      144.50      140.03      3.90 o 
  -2  -8   2      236.48      223.04      7.74 o 
  -1  -8   2       47.36       49.45      2.25 o 
   0  -8   2       90.55       89.00      4.71 o 
   1  -8   2       46.20       42.88      2.99 o 
   2  -8   2       48.39       51.25      4.11 o 
   3  -8   2        0.92        0.51      1.08 o 
   4  -8   2       33.96       36.00      4.77 o 
  -8  -7   2       12.33        8.65      5.03 o 
  -7  -7   2        8.58        9.40      3.33 o 
  -6  -7   2        2.49        4.62      2.43 o 
  -5  -7   2        8.33       10.01      1.10 o 
  -4  -7   2       18.23       16.63      1.34 o 
  -3  -7   2       35.26       29.63      1.44 o 
  -2  -7   2       23.16       23.20      1.44 o 
  -1  -7   2        5.67        4.73      0.87 o 
   0  -7   2      133.95      132.15      4.32 o 
   1  -7   2      299.45      324.43      7.05 o 
   2  -7   2       96.47      102.48      3.61 o 
   3  -7   2        6.15        4.79      1.11 o 
   4  -7   2        9.35       10.02      1.90 o 
   5  -7   2        1.38        1.81      1.76 o 
  -8  -6   2        4.78        7.26      3.14 o 
  -7  -6   2       47.74       46.29     13.67 o 
  -6  -6   2       45.54       62.81     17.71 o 
  -5  -6   2       90.10       86.52      3.94 o 
  -4  -6   2      461.79      484.59     11.26 o 
  -3  -6   2      462.45      468.11      5.14 o 
  -2  -6   2     1237.43     1258.36     11.36 o 
  -1  -6   2      247.09      230.22      3.83 o 
   0  -6   2      193.76      197.56      3.32 o 
   1  -6   2       71.94       70.78      1.98 o 
   2  -6   2        6.85        6.56      1.03 o 
   3  -6   2       75.95       72.05      2.88 o 
   4  -6   2        1.02        1.09      0.74 o 
   5  -6   2       35.73       29.90      2.51 o 
   6  -6   2       39.16       35.63      3.41 o 
  -8  -5   2      155.80      182.83     11.21 o 
  -7  -5   2      163.75      179.06     10.25 o 
  -6  -5   2      641.26      685.28     63.12 o 
  -5  -5   2      601.60      576.26     13.48 o 
  -4  -5   2      381.28      390.83      3.75 o 
  -3  -5   2        2.27        2.03      0.46 o 
  -2  -5   2        0.04        0.75      0.45 o 
  -1  -5   2      160.90      153.43      2.53 o 
   0  -5   2        9.27       11.25      1.37 o 
   1  -5   2       42.08       49.32      1.71 o 
   2  -5   2       64.10       64.31      1.88 o 
   3  -5   2      255.58      270.07      4.71 o 
   4  -5   2       35.35       37.26      2.63 o 
   5  -5   2       11.78       12.32      2.11 o 
   6  -5   2       10.81       13.66      2.24 o 
  -8  -4   2        3.29        1.51      1.93 o 
  -7  -4   2       14.69       14.18      1.83 o 
  -6  -4   2      824.61      868.87     74.98 o 
  -5  -4   2      818.80      849.65     18.75 o 
  -4  -4   2      671.57      662.05      8.22 o 
  -3  -4   2      307.57      299.20      3.20 o 
  -2  -4   2      456.03      452.56      3.70 o 
  -1  -4   2     1665.25     1697.32     12.03 o 
   0  -4   2      950.56      903.26      5.59 o 
   1  -4   2      401.23      333.24      3.57 o 
   2  -4   2     2676.28     2800.37     27.26 o 
   3  -4   2      917.99      959.08      7.89 o 
   4  -4   2      261.68      253.09      5.20 o 
   5  -4   2      457.10      428.04     23.16 o 
   6  -4   2        7.58        5.33      1.54 o 
   7  -4   2       15.00       14.10      2.27 o 
  -8  -3   2       35.29       38.36      6.41 o 
  -7  -3   2        1.21        0.71      0.43 o 
  -6  -3   2      127.06      128.08      3.04 o 
  -5  -3   2      251.82      258.80      3.32 o 
  -4  -3   2     1173.87     1201.01     20.27 o 
  -3  -3   2     1826.75     1858.06     12.55 o 
  -2  -3   2     2059.24     1980.45     14.12 o 
  -1  -3   2      706.19      674.67      4.53 o 
   0  -3   2       34.06       33.16      0.92 o 
   1  -3   2      395.37      417.60      3.06 o 
   2  -3   2       61.22       54.90      2.85 o 
   3  -3   2      188.65      186.38      2.96 o 
   4  -3   2      677.32      698.84      8.62 o 
   5  -3   2      117.63      117.83      3.80 o 
   6  -3   2       80.97       71.20      4.29 o 
   7  -3   2       14.83       15.65      2.28 o 
  -8  -2   2       20.19       21.68      3.75 o 
  -7  -2   2       68.49       76.11      4.27 o 
  -6  -2   2      210.13      208.55      6.13 o 
  -5  -2   2      319.74      306.45      7.85 o 
  -4  -2   2        0.69        0.83      0.37 o 
  -3  -2   2       70.67       66.92      2.25 o 
  -2  -2   2      516.45      510.30      9.40 o 
  -1  -2   2      173.63      160.27      1.50 o 
   1  -2   2     2930.32     3044.41     19.15 o 
   2  -2   2      438.88      423.58      3.09 o 
   3  -2   2      276.43      257.10      3.05 o 
   4  -2   2      852.31      868.06      8.15 o 
   5  -2   2      238.62      240.60      3.95 o 
   6  -2   2      639.33      645.75     25.90 o 
   7  -2   2      151.55      155.37      7.59 o 
   8  -2   2       55.62       52.01      6.62 o 
  -8  -1   2       17.19       19.88      4.02 o 
  -7  -1   2        1.62        1.74      0.70 o 
  -6  -1   2       45.64       41.64      2.37 o 
  -5  -1   2        8.59        9.35      0.94 o 
  -4  -1   2       88.88       88.01      1.72 o 
  -3  -1   2        5.98        4.43      0.50 o 
  -2  -1   2       20.27       22.85      1.38 o 
  -1  -1   2     1441.07     1478.22     13.93 o 
   0  -1   2     1884.31     1875.59     17.00 o 
   1  -1   2     3908.74     3868.49     19.28 o 
   2  -1   2      672.02      604.60      5.56 o 
   3  -1   2     1040.91     1022.62      5.62 o 
   4  -1   2       42.33       38.79      1.37 o 
   5  -1   2       84.14       87.11      2.38 o 
   6  -1   2       39.46       42.45      2.00 o 
   7  -1   2       80.62       84.33      4.18 o 
   8  -1   2       73.68       70.85      5.11 o 
  -8   0   2       27.41       28.47      2.67 o 
  -7   0   2      159.16      151.84      7.22 o 
  -6   0   2       86.91       90.82      3.28 o 
  -5   0   2      186.07      187.17      5.82 o 
  -4   0   2      606.80      653.63     10.39 o 
  -3   0   2     2289.26     2413.38     12.18 o 
  -2   0   2      343.95      321.27      3.64 o 
   0   0   2      491.39      473.66      5.19 o 
   1   0   2      431.73      412.76      3.52 o 
   2   0   2      892.62      914.55      8.62 o 
   3   0   2        0.72        1.91      0.52 o 
   4   0   2      647.50      663.47      7.09 o 
   5   0   2      330.99      337.17      4.15 o 
   6   0   2      377.14      391.78     11.57 o 
   7   0   2      407.98      428.62     13.88 o 
   8   0   2       37.80       37.10      3.20 o 
  -8   1   2      178.89      157.73      8.20 o 
  -7   1   2      257.54      238.77     26.89 o 
  -6   1   2      493.47      493.93     24.48 o 
  -5   1   2     1000.21     1018.78     19.73 o 
  -4   1   2      365.13      324.69      5.57 o 
  -3   1   2      899.21      936.88      5.77 o 
  -2   1   2      303.76      323.90      3.14 o 
  -1   1   2      574.80      579.09      4.39 o 
   0   1   2      724.46      711.56      5.24 o 
   1   1   2     2500.62     2548.95     16.16 o 
   3   1   2      158.75      144.15      2.20 o 
   4   1   2       21.35       23.02      1.26 o 
   5   1   2       82.72       75.97      2.00 o 
   6   1   2       12.58        9.94      1.09 o 
   7   1   2      510.96      506.64     29.82 o 
   8   1   2       37.15       34.65      3.78 o 
   9   1   2        0.50        2.11      1.30 o 
  -7   2   2        0.42        0.45      1.22 o 
  -6   2   2      176.83      155.79      7.77 o 
  -5   2   2      124.84      122.93      8.44 o 
  -4   2   2      386.88      381.85      4.75 o 
  -3   2   2     2536.03     2752.27     17.02 o 
  -2   2   2     3785.55     3829.26     27.15 o 
  -1   2   2     1103.57     1047.19      6.51 o 
   0   2   2      780.27      753.54      4.80 o 
   1   2   2     2540.55     2523.54     23.33 o 
   2   2   2        5.81       10.70      0.85 o 
   3   2   2     6332.70     6258.09     37.07 o 
   4   2   2     5832.80     5885.00     51.69 o 
   5   2   2      978.61     1032.75     21.88 o 
   6   2   2       22.56       24.36      1.57 o 
   7   2   2       33.90       31.65      2.85 o 
   8   2   2        5.71        8.76      1.98 o 
   9   2   2       19.42       18.45      3.02 o 
  -7   3   2       13.64       16.74      3.17 o 
  -6   3   2      133.09      135.68      8.86 o 
  -5   3   2      235.63      229.26      7.08 o 
  -4   3   2      440.46      437.53      5.43 o 
  -3   3   2      367.72      344.22      4.72 o 
  -2   3   2     1877.94     1875.19     12.71 o 
  -1   3   2     2606.63     2855.27     18.91 o 
   0   3   2     2021.31     2102.99     11.18 o 
   1   3   2     2260.77     2297.47     28.33 o 
   2   3   2      161.71      176.85      2.50 o 
   3   3   2     1015.47     1076.56      6.99 o 
   4   3   2      979.35      896.65      7.35 o 
   5   3   2      641.59      684.91      7.61 o 
   6   3   2       43.33       50.88      2.54 o 
   7   3   2       42.66       42.38      4.05 o 
   8   3   2      155.31      160.42     10.04 o 
   9   3   2       87.32       84.78      7.39 o 
  -7   4   2       24.61       20.90      3.08 o 
  -6   4   2       26.40       26.17      2.88 o 
  -5   4   2       11.28       11.29      2.02 o 
  -4   4   2       48.81       49.39      3.45 o 
  -3   4   2       55.33       58.59      2.78 o 
  -2   4   2        1.24        0.82      0.55 o 
  -1   4   2      783.27      794.40      6.88 o 
   0   4   2     4417.54     5466.32     39.15 o 
   1   4   2     1440.84     1470.92     14.14 o 
   2   4   2     2849.03     2967.39     17.00 o 
   3   4   2     1435.50     1461.82     11.31 o 
   4   4   2      703.22      709.77      7.44 o 
   5   4   2     1106.02     1110.69     10.55 o 
   6   4   2      757.47      756.97     10.18 o 
   7   4   2       78.70       82.02      3.70 o 
   8   4   2      301.19      314.48     13.64 o 
   9   4   2       72.98       70.82      3.76 o 
  -6   5   2        1.45        3.76      1.63 o 
  -5   5   2        8.15        7.45      1.92 o 
  -4   5   2      112.64      113.68      5.19 o 
  -3   5   2       61.75       62.93      3.94 o 
  -2   5   2        1.51        1.58      0.62 o 
  -1   5   2      118.20      102.73      2.65 o 
   0   5   2       18.21       16.42      1.45 o 
   1   5   2      659.38      701.20      6.45 o 
   2   5   2      818.79      835.69     10.78 o 
   3   5   2       16.73       16.25      1.28 o 
   4   5   2      693.90      736.95      9.58 o 
   5   5   2      205.76      208.63      3.93 o 
   6   5   2       35.71       31.82      2.41 o 
   7   5   2      128.74      129.78      3.96 o 
   8   5   2       47.47       45.73      4.09 o 
   9   5   2      110.89      115.86      6.49 o 
  -5   6   2       70.79       80.33      4.41 o 
  -4   6   2       75.74       77.74      4.01 o 
  -3   6   2      417.46      431.94     14.05 o 
  -2   6   2       16.06       12.37      1.56 o 
  -1   6   2       32.27       28.17      1.90 o 
   0   6   2      141.00      137.25      3.13 o 
   1   6   2      426.13      427.44      5.48 o 
   2   6   2      266.69      271.32      4.63 o 
   3   6   2       63.52       62.63      2.03 o 
   4   6   2       81.78       83.30      2.50 o 
   5   6   2      233.70      221.58      4.99 o 
   6   6   2      493.03      502.13     11.29 o 
   7   6   2      312.90      315.75     11.30 o 
   8   6   2       28.83       26.84      3.69 o 
   9   6   2       87.17       94.24      9.13 o 
  -5   7   2       34.83       35.30      3.75 o 
  -4   7   2       70.27       68.53      4.84 o 
  -3   7   2      108.95      117.86      5.18 o 
  -2   7   2      123.15      134.96      5.88 o 
  -1   7   2       34.83       36.91      4.29 o 
   0   7   2      134.97      122.78      3.48 o 
   1   7   2      559.46      596.97      8.38 o 
   2   7   2      108.25      108.52      3.12 o 
   3   7   2      355.31      348.85      6.29 o 
   4   7   2       44.51       48.02      3.09 o 
   5   7   2       20.07       19.40      2.27 o 
   6   7   2        4.40        5.45      1.95 o 
   7   7   2       82.75       73.06      4.46 o 
   8   7   2        2.78        2.38      1.12 o 
  -4   8   2       19.73       25.22      3.58 o 
  -3   8   2      113.18      121.73      6.18 o 
  -2   8   2      178.94      189.23      6.50 o 
  -1   8   2      249.24      270.98      9.63 o 
   0   8   2       66.07       68.04      4.23 o 
   1   8   2        1.97        1.81      1.18 o 
   2   8   2      172.44      175.67      6.32 o 
   3   8   2      810.69      841.98     41.29 o 
   4   8   2      125.38      128.89      8.14 o 
   5   8   2      207.22      203.01      6.61 o 
   6   8   2      151.98      144.64      7.03 o 
   7   8   2        5.00        6.91      2.27 o 
   8   8   2        0.73        1.49      1.07 o 
  -3   9   2        7.80        5.77      1.58 o 
  -2   9   2      118.95      113.85      5.45 o 
  -1   9   2       56.57       55.79      4.26 o 
   0   9   2      207.65      196.16      9.37 o 
   1   9   2      170.33      173.78      6.57 o 
   2   9   2       10.67       13.73      3.00 o 
   3   9   2       10.06       12.95      3.08 o 
   4   9   2       27.29       26.49      4.39 o 
   5   9   2       92.95      107.86     18.73 o 
   6   9   2       57.86       54.06      3.67 o 
   7   9   2       36.71       39.06      3.36 o 
  -2  10   2        0.01        1.95      2.48 o 
  -1  10   2        3.71        4.59      1.68 o 
   0  10   2       19.32       17.12      3.32 o 
   1  10   2      172.54      170.77      9.67 o 
   2  10   2       49.12       55.00      4.47 o 
   3  10   2       57.74       64.00      6.72 o 
   4  10   2      271.41      265.78     12.40 o 
   5  10   2       21.40       23.59      3.69 o 
   6  10   2       42.78       35.59      6.73 o 
   7  10   2       23.80       21.24      4.26 o 
   0  11   2       16.52       19.14      3.96 o 
   1  11   2        4.11        4.30      1.93 o 
   2  11   2        0.25        1.04      1.35 o 
   3  11   2        2.97        2.44      1.51 o 
   4  11   2       59.65       61.34      4.27 o 
   5  11   2        2.37        4.00      4.79 o 
   6  11   2       10.38        8.39      2.84 o 
  -3 -11   3        2.88        3.09      1.16 o 
  -2 -11   3       11.02       11.47      1.96 o 
  -1 -11   3       39.74       37.19      4.67 o 
  -5 -10   3       50.96       49.24      5.30 o 
  -4 -10   3       81.85       76.40      5.28 o 
  -3 -10   3        7.82        9.15      1.56 o 
  -2 -10   3        0.11        1.09      1.12 o 
  -1 -10   3       20.02       16.83      2.09 o 
   0 -10   3       17.53       14.01      2.27 o 
   1 -10   3        4.52        3.36      2.31 o 
  -6  -9   3       28.39       28.68      7.53 o 
  -4  -9   3       85.20       79.51      4.34 o 
  -3  -9   3      173.68      164.04     12.08 o 
  -2  -9   3       29.36       28.69      4.60 o 
  -1  -9   3       11.83       10.41      1.96 o 
   0  -9   3       12.57       15.12      1.93 o 
   1  -9   3       54.60       60.25      3.68 o 
   2  -9   3       71.64       68.98      5.98 o 
  -7  -8   3       76.89       68.83      5.90 o 
  -6  -8   3       25.48       18.49     11.34 o 
  -5  -8   3       16.34       15.45      9.11 o 
  -4  -8   3       16.92       14.55      1.40 o 
  -3  -8   3      176.95      168.18      4.59 o 
  -2  -8   3       40.09       40.28      3.48 o 
  -1  -8   3      148.08      146.52      6.22 o 
   0  -8   3      182.25      182.08     11.10 o 
   1  -8   3       11.47       12.16      1.85 o 
   2  -8   3        0.08        0.50      0.76 o 
   3  -8   3        5.43        4.68      1.31 o 
  -8  -7   3        1.82        1.51      3.43 o 
  -7  -7   3       44.08       52.82      5.50 o 
  -6  -7   3       34.12       24.30     11.68 o 
  -5  -7   3      126.04      116.88     10.06 o 
  -4  -7   3        4.74        4.87      0.67 o 
  -3  -7   3        1.20        2.13      0.61 o 
  -2  -7   3      148.91      134.25      3.05 o 
  -1  -7   3      329.51      322.77      4.83 o 
   0  -7   3      432.39      417.95     12.31 o 
   1  -7   3      148.65      157.38      5.57 o 
   2  -7   3       50.82       54.18      3.14 o 
   3  -7   3       52.08       50.59      3.07 o 
   4  -7   3       43.25       44.44      3.39 o 
  -8  -6   3       18.68       16.68      8.76 o 
  -7  -6   3       89.89       99.98      7.68 o 
  -6  -6   3       42.20       42.89      4.63 o 
  -5  -6   3      130.62      140.51      8.82 o 
  -4  -6   3      147.33      152.87      2.37 o 
  -3  -6   3       47.36       45.55      1.46 o 
  -2  -6   3      198.49      203.44      3.58 o 
  -1  -6   3        1.86        2.18      0.60 o 
   0  -6   3        1.08        1.42      0.58 o 
   1  -6   3       35.66       35.40      2.21 o 
   2  -6   3        0.65        1.40      0.63 o 
   3  -6   3       79.15       80.29      3.11 o 
   4  -6   3       37.62       39.50      2.43 o 
   5  -6   3        0.46        0.38      1.04 o 
  -8  -5   3       23.09       16.92     13.75 o 
  -7  -5   3       44.30       41.21     16.98 o 
  -6  -5   3       33.79       26.53      9.32 o 
  -5  -5   3       50.63       51.18      4.64 o 
  -4  -5   3       32.74       33.38      0.67 o 
  -3  -5   3      110.94      102.88      1.79 o 
  -2  -5   3      735.36      749.38      8.39 o 
  -1  -5   3      984.07      996.25      9.41 o 
   0  -5   3      839.13      858.17      8.38 o 
   1  -5   3       29.03       26.14      1.22 o 
   2  -5   3       63.70       68.21      1.91 o 
   3  -5   3      112.01      114.63      3.24 o 
   4  -5   3       12.08       12.90      1.59 o 
   5  -5   3       10.85       10.83      1.41 o 
   6  -5   3       48.19       48.77      4.71 o 
  -8  -4   3      135.50      143.25      9.67 o 
  -7  -4   3       72.00       73.67     10.39 o 
  -6  -4   3      462.69      538.66     26.79 o 
  -5  -4   3      504.85      464.56     23.43 o 
  -4  -4   3     1001.89     1002.98     14.21 o 
  -3  -4   3      553.59      520.99      4.83 o 
  -2  -4   3      409.31      406.09      3.88 o 
  -1  -4   3      624.38      643.63      6.27 o 
   0  -4   3      294.51      323.93      3.52 o 
   1  -4   3       79.42       66.58      1.42 o 
   2  -4   3      467.29      479.28      4.98 o 
   3  -4   3      337.57      352.76      5.56 o 
   4  -4   3       58.94       57.39      2.90 o 
   5  -4   3       59.86       59.86      2.60 o 
   6  -4   3       18.07       18.63      2.06 o 
   7  -4   3        0.27        0.05      1.38 o 
  -8  -3   3       28.41       26.75      4.53 o 
  -7  -3   3       19.40       20.67      4.39 o 
  -6  -3   3       23.62       33.89      4.37 o 
  -5  -3   3      258.68      261.08     10.76 o 
  -4  -3   3     1390.27     1367.45     17.27 o 
  -3  -3   3     2325.93     2450.33     21.46 o 
  -2  -3   3      727.76      669.79      3.66 o 
  -1  -3   3     3149.83     3241.97     15.75 o 
   0  -3   3      674.77      678.27      4.85 o 
   1  -3   3      604.01      584.61      3.28 o 
   2  -3   3     1004.87     1014.88      6.98 o 
   3  -3   3      294.62      273.05      3.76 o 
   4  -3   3      507.38      499.76      5.59 o 
   5  -3   3      202.10      199.01      5.25 o 
   6  -3   3      147.96      134.51      4.74 o 
   7  -3   3       12.96        8.75      2.39 o 
  -8  -2   3      160.52      178.32      9.70 o 
  -7  -2   3      303.98      306.94     24.40 o 
  -6  -2   3      269.53      264.51      5.91 o 
  -5  -2   3      524.86      524.07      4.97 o 
  -4  -2   3      229.10      212.19      4.71 o 
  -3  -2   3        3.79        3.08      0.94 o 
  -2  -2   3     1277.96     1262.66      8.74 o 
  -1  -2   3     1303.79     1266.07     12.93 o 
   0  -2   3     1829.12     1737.61      9.44 o 
   1  -2   3      850.09      832.79      7.86 o 
   2  -2   3     1055.09     1123.89      9.81 o 
   3  -2   3        0.28        1.37      0.75 o 
   4  -2   3      315.37      319.92      3.84 o 
   5  -2   3      415.05      428.80      6.87 o 
   6  -2   3       96.30       95.49      7.11 o 
   7  -2   3      145.99      155.98      7.65 o 
   8  -2   3       53.82       46.39      3.94 o 
  -8  -1   3        1.61        4.50      2.99 o 
  -7  -1   3       53.62       46.42      2.84 o 
  -6  -1   3       34.39       37.07      2.62 o 
  -5  -1   3      153.54      153.83      2.51 o 
  -4  -1   3      523.79      545.02      5.66 o 
  -3  -1   3       29.28       28.13      0.79 o 
  -2  -1   3      746.48      793.78      4.40 o 
  -1  -1   3     1961.01     2007.75     12.89 o 
   1  -1   3     1054.48     1026.36     11.79 o 
   2  -1   3     2766.34     2659.26     26.69 o 
   3  -1   3     1960.08     2000.18     16.82 o 
   4  -1   3      656.37      658.92      6.86 o 
   5  -1   3      335.36      336.57      4.46 o 
   6  -1   3      460.81      461.06     15.58 o 
   7  -1   3      117.54      128.64      5.26 o 
   8  -1   3      152.75      158.14      6.28 o 
  -8   0   3       54.26       60.97      6.67 o 
  -7   0   3       77.20       78.43      4.68 o 
  -6   0   3       17.51       15.74      1.93 o 
  -5   0   3        1.70        2.65      0.78 o 
  -4   0   3      309.46      316.54      3.84 o 
  -3   0   3      184.62      160.28      2.60 o 
  -2   0   3      400.75      367.08      3.13 o 
  -1   0   3      476.11      438.99      3.01 o 
   0   0   3     4574.33     4934.44     26.44 o 
   1   0   3      103.63      100.92      1.28 o 
   2   0   3      184.93      162.79      1.94 o 
   3   0   3       30.63       26.16      1.14 o 
   4   0   3       80.44       71.66      1.96 o 
   5   0   3        1.61        3.53      0.81 o 
   6   0   3        0.32        1.73      0.97 o 
   7   0   3        0.10        2.32      1.83 o 
   8   0   3       44.19       49.99      4.48 o 
  -7   1   3       73.01       70.29      3.98 o 
  -6   1   3       88.75       88.07      3.09 o 
  -5   1   3       33.53       39.44      3.15 o 
  -4   1   3      363.70      399.40      4.40 o 
  -3   1   3      228.67      227.98      2.93 o 
  -2   1   3       46.33       40.07      1.20 o 
  -1   1   3     1626.75     1602.41      8.41 o 
   1   1   3      120.00      102.36      1.91 o 
   2   1   3       43.29       41.90      2.13 o 
   3   1   3       19.86       27.73      1.20 o 
   4   1   3      311.43      313.60      4.09 o 
   5   1   3      606.41      573.20      6.46 o 
   6   1   3     1034.62     1061.83     16.10 o 
   7   1   3      102.89      113.59      4.85 o 
   8   1   3       98.81      104.48      5.59 o 
   9   1   3       31.67       31.12      4.35 o 
  -7   2   3      133.12      134.91      4.92 o 
  -6   2   3      292.29      282.22     11.78 o 
  -5   2   3      275.99      258.69      6.52 o 
  -4   2   3      797.18      799.45      9.45 o 
  -3   2   3      479.55      461.37      7.55 o 
  -2   2   3       30.56       23.29      1.31 o 
  -1   2   3      486.90      506.49      4.86 o 
   0   2   3     2199.66     2370.68     16.38 o 
   1   2   3     1813.43     1830.17      9.40 o 
   2   2   3      318.53      288.89      3.46 o 
   3   2   3      346.80      321.69      3.92 o 
   4   2   3     1304.20     1328.36      9.75 o 
   5   2   3      147.53      155.37      3.03 o 
   6   2   3       18.12       20.66      1.50 o 
   7   2   3       25.41       23.72      2.41 o 
   8   2   3        5.19        7.35      2.19 o 
   9   2   3        1.54        3.87      2.38 o 
  -7   3   3        9.45       11.20      2.17 o 
  -6   3   3        0.01        1.26      1.57 o 
  -5   3   3       82.09       71.58      5.09 o 
  -4   3   3       97.23       91.52      3.28 o 
  -3   3   3     1250.37     1250.87     19.79 o 
  -2   3   3     2123.56     2116.51     14.20 o 
  -1   3   3     2644.59     2818.15     13.85 o 
   0   3   3     2352.07     2395.51     12.69 o 
   1   3   3      671.21      615.14      4.81 o 
   2   3   3      502.40      463.98      4.50 o 
   3   3   3     1022.45     1039.99      6.75 o 
   4   3   3        5.38        3.39      0.79 o 
   5   3   3      987.85     1002.52     10.35 o 
   6   3   3      792.60      778.68     14.28 o 
   7   3   3      101.15       97.69      4.11 o 
   8   3   3        1.40        1.95      1.43 o 
   9   3   3       16.84       14.19      3.13 o 
  -6   4   3      201.02      217.41      6.10 o 
  -5   4   3      197.46      222.83      6.50 o 
  -4   4   3      157.52      158.29      6.33 o 
  -3   4   3      398.66      404.64      5.28 o 
  -2   4   3      951.22      995.17     14.72 o 
  -1   4   3       22.24       15.26      1.43 o 
   0   4   3      532.29      547.93      5.02 o 
   1   4   3     2494.94     2713.52     21.28 o 
   2   4   3      187.37      179.48      2.98 o 
   3   4   3      509.79      534.20      7.28 o 
   4   4   3       33.72       36.02      1.65 o 
   5   4   3      595.04      624.92      6.49 o 
   6   4   3      459.44      483.55     10.44 o 
   7   4   3      196.32      200.18     16.46 o 
   8   4   3       85.85       99.14      7.04 o 
   9   4   3       49.77       51.70      4.33 o 
  -6   5   3       27.55       22.30      3.14 o 
  -5   5   3       38.99       36.22      3.25 o 
  -4   5   3       27.95       25.63      3.02 o 
  -3   5   3       86.79       85.92      4.86 o 
  -2   5   3       30.33       35.40      2.28 o 
  -1   5   3      114.69      108.22      2.87 o 
   0   5   3      724.33      757.62      8.10 o 
   1   5   3     1157.60     1149.12      9.36 o 
   2   5   3     4069.58     4071.29     47.93 o 
   3   5   3     1358.43     1344.21     12.38 o 
   4   5   3     1454.24     1494.62     24.41 o 
   5   5   3      391.92      409.89      6.38 o 
   6   5   3      154.75      162.78      4.52 o 
   7   5   3      154.81      153.20      4.32 o 
   8   5   3      199.25      202.70      9.45 o 
   9   5   3      138.04      135.73      7.30 o 
  -5   6   3        6.37        4.58      1.61 o 
  -4   6   3       37.78       34.60      2.72 o 
  -3   6   3       40.31       34.63      3.63 o 
  -2   6   3      246.02      252.87      8.13 o 
  -1   6   3      511.83      519.09     16.75 o 
   0   6   3      449.34      501.81      7.56 o 
   1   6   3      207.86      199.71      4.38 o 
   2   6   3      223.44      222.61      4.03 o 
   3   6   3        3.70        3.68      0.94 o 
   4   6   3      136.41      142.13      3.36 o 
   5   6   3        8.08        9.41      1.46 o 
   6   6   3        0.29        1.16      1.15 o 
   7   6   3        0.25        2.48      1.36 o 
   8   6   3       44.87       35.91      3.01 o 
   9   6   3       13.35       12.18      2.46 o 
  -4   7   3       86.70       86.38      4.31 o 
  -3   7   3        8.24       11.02      2.26 o 
  -2   7   3        0.78        1.12      1.76 o 
  -1   7   3       99.66       95.17      4.86 o 
   0   7   3       14.63       12.81      2.61 o 
   1   7   3       22.84       20.93      1.44 o 
   2   7   3      191.81      198.93      5.13 o 
   3   7   3       24.45       27.68      3.20 o 
   4   7   3       29.70       25.43      2.33 o 
   5   7   3      101.17       94.86      3.49 o 
   6   7   3      419.68      427.56     17.26 o 
   7   7   3      254.63      265.02      7.65 o 
   8   7   3      120.49      134.25      6.26 o 
  -4   8   3       25.77       18.26      2.67 o 
  -3   8   3        7.19        5.02      1.88 o 
  -2   8   3       46.39       51.45      3.95 o 
  -1   8   3        0.95        1.51      0.89 o 
   0   8   3        6.87        9.21      6.20 o 
   1   8   3       20.86       20.13      3.07 o 
   2   8   3      170.63      165.81      6.94 o 
   3   8   3      314.48      318.81     10.31 o 
   4   8   3        9.70       11.88      2.42 o 
   5   8   3      200.12      204.80      7.38 o 
   6   8   3       17.36       20.11      4.38 o 
   7   8   3        0.73        1.59      1.94 o 
   8   8   3        6.03        5.68      1.84 o 
  -3   9   3       32.12       30.13      4.76 o 
  -2   9   3       51.38       60.33      4.28 o 
  -1   9   3      147.06      156.49      8.40 o 
   0   9   3      167.88      188.32      7.24 o 
   1   9   3      255.90      271.20     10.35 o 
   2   9   3       13.04       15.50      3.36 o 
   3   9   3        7.04        6.73      2.17 o 
   4   9   3       26.27       22.23      4.38 o 
   5   9   3       90.25      101.29      5.71 o 
   6   9   3       73.39       71.89      5.01 o 
   7   9   3       70.41       67.96      4.41 o 
   8   9   3        4.55        3.27      2.55 o 
  -1  10   3       23.61       17.35      2.53 o 
   0  10   3        3.56        3.35      1.84 o 
   1  10   3        5.14        5.80      1.97 o 
   2  10   3      110.95       95.17      6.95 o 
   3  10   3      149.85      154.38      8.64 o 
   4  10   3        8.30        5.49      2.21 o 
   5  10   3       21.49       18.58      3.30 o 
   6  10   3       16.80       16.67      3.22 o 
   7  10   3       33.37       20.26     14.81 o 
   1  11   3       34.15       32.93      4.73 o 
   2  11   3       51.01       44.86      4.80 o 
   3  11   3      145.88      147.24      6.32 o 
   4  11   3       88.17       95.28      5.58 o 
   5  11   3       12.46       10.17      2.78 o 
   6  11   3       38.38       32.95      4.75 o 
  -5 -10   4        6.79        4.94      1.78 o 
  -4 -10   4        0.10        0.72      1.47 o 
  -3 -10   4        1.76        2.30      0.85 o 
  -2 -10   4        5.48        3.98      1.01 o 
  -1 -10   4       14.50       12.02      2.74 o 
   0 -10   4        2.41        3.78      1.87 o 
   1 -10   4        4.66        5.30      2.62 o 
  -6  -9   4       50.45       52.27      6.18 o 
  -5  -9   4       45.22       55.34      5.72 o 
  -4  -9   4      101.19      103.44      6.94 o 
  -3  -9   4       46.50       44.89      2.57 o 
  -2  -9   4        2.97        5.17      1.27 o 
  -1  -9   4       16.39       17.49      1.77 o 
   0  -9   4        1.33        3.17      1.19 o 
   1  -9   4       35.24       32.86      4.19 o 
   2  -9   4       39.25       38.09      5.29 o 
  -7  -8   4        4.70        3.16      2.39 o 
  -6  -8   4       11.81       10.42      9.27 o 
  -5  -8   4        0.25        1.05      1.15 o 
  -4  -8   4       61.95       56.76      2.56 o 
  -3  -8   4      234.63      224.78      7.29 o 
  -2  -8   4      228.99      232.22      6.92 o 
  -1  -8   4      176.16      171.57      9.16 o 
   0  -8   4      126.73      128.35      5.19 o 
   1  -8   4       23.21       24.12      2.87 o 
   2  -8   4       19.77       18.27      1.78 o 
   3  -8   4        0.27        3.49      3.21 o 
  -7  -7   4       43.20       39.08      4.39 o 
  -6  -7   4      112.29      114.40      8.85 o 
  -5  -7   4      185.08      192.81     10.13 o 
  -4  -7   4       86.79       84.66      2.09 o 
  -3  -7   4        0.49        0.58      0.48 o 
  -2  -7   4        0.45        1.80      0.77 o 
  -1  -7   4        3.61        5.42      0.99 o 
   0  -7   4       69.00       70.75      2.38 o 
   1  -7   4      166.15      156.11      6.64 o 
   2  -7   4       86.36       94.10      3.28 o 
   3  -7   4       12.13       10.58      2.05 o 
   4  -7   4        9.65        7.64      3.16 o 
  -7  -6   4        3.01        1.84      1.71 o 
  -6  -6   4       55.16       58.11      6.34 o 
  -5  -6   4       45.30       45.75      5.78 o 
  -4  -6   4        1.37        1.22      0.34 o 
  -3  -6   4      280.44      295.43      6.13 o 
  -2  -6   4       11.64       13.58      1.02 o 
  -1  -6   4       49.35       46.32      1.63 o 
   0  -6   4      312.57      313.10      6.12 o 
   1  -6   4      375.05      366.15     16.29 o 
   2  -6   4      466.50      483.59     10.23 o 
   3  -6   4      255.68      260.09      5.32 o 
   4  -6   4       48.77       43.64      3.04 o 
   5  -6   4       79.90       95.48      7.17 o 
  -8  -5   4       30.58       25.84      5.70 o 
  -7  -5   4      240.50      248.39     10.60 o 
  -6  -5   4       28.49       26.13     11.01 o 
  -5  -5   4        4.10        4.70      2.45 o 
  -4  -5   4      114.33      122.21      4.07 o 
  -3  -5   4      462.08      463.71      5.52 o 
  -2  -5   4      647.87      658.58      5.65 o 
  -1  -5   4       68.37       65.59      1.60 o 
   0  -5   4        2.04        2.91      0.61 o 
   1  -5   4        0.95        1.22      0.45 o 
   2  -5   4        0.66        1.20      0.53 o 
   3  -5   4       92.44       99.19      3.06 o 
   4  -5   4        1.31        0.60      0.72 o 
   5  -5   4       24.02       24.70      3.46 o 
   6  -5   4        0.11        0.41      0.94 o 
  -8  -4   4        7.00        7.26      5.19 o 
  -7  -4   4       16.53       17.76      8.36 o 
  -6  -4   4       91.69       94.33     19.25 o 
  -5  -4   4      155.54      152.84     15.43 o 
  -4  -4   4      114.84      108.38      3.91 o 
  -3  -4   4       86.75       92.97      1.48 o 
  -2  -4   4       85.28       87.99      1.81 o 
  -1  -4   4      460.19      462.36      4.86 o 
   0  -4   4      167.28      164.00      2.18 o 
   1  -4   4       44.34       45.38      1.55 o 
   2  -4   4        8.63        7.94      0.66 o 
   3  -4   4        3.47        4.25      0.70 o 
   4  -4   4       61.81       67.29      3.53 o 
   5  -4   4       21.61       21.99      1.98 o 
   6  -4   4      104.67      102.46      5.11 o 
   7  -4   4       10.96       10.53      2.79 o 
  -8  -3   4      138.79      147.90     11.74 o 
  -7  -3   4       71.91       76.59      7.24 o 
  -6  -3   4      343.29      378.47     14.26 o 
  -5  -3   4      386.70      386.60     39.44 o 
  -4  -3   4      148.38      148.62      6.60 o 
  -3  -3   4      488.56      469.28      7.32 o 
  -2  -3   4     1331.22     1388.48     10.07 o 
  -1  -3   4     1202.36     1257.41      7.87 o 
   0  -3   4       69.04       76.84      2.50 o 
   1  -3   4     1266.36     1317.31      9.39 o 
   2  -3   4      383.50      379.65      4.01 o 
   3  -3   4      160.95      152.10      2.33 o 
   4  -3   4      167.73      162.87      4.83 o 
   5  -3   4        6.94        6.71      1.03 o 
   6  -3   4       18.27       16.33      2.11 o 
   7  -3   4       10.84       10.97      2.30 o 
  -8  -2   4        0.67        1.30      1.94 o 
  -7  -2   4       32.17       30.53      3.96 o 
  -6  -2   4       19.09       19.63      4.11 o 
  -5  -2   4        4.31        3.95      1.21 o 
  -4  -2   4       77.69       78.45      3.05 o 
  -3  -2   4     1231.53     1300.03     15.85 o 
  -2  -2   4     2278.16     2339.17     14.38 o 
  -1  -2   4     4118.49     4286.07     17.92 o 
   0  -2   4      722.47      699.53      3.76 o 
   1  -2   4     1087.21     1078.11      8.57 o 
   2  -2   4      938.61     1006.58      8.04 o 
   3  -2   4      746.45      764.61      8.47 o 
   4  -2   4      118.69      119.32      2.57 o 
   5  -2   4       48.93       53.32      2.71 o 
   6  -2   4       50.12       49.14      2.56 o 
   7  -2   4       13.15       13.39      2.13 o 
   8  -2   4        0.36        1.93      1.61 o 
  -7  -1   4      188.45      182.51     11.47 o 
  -6  -1   4      543.68      559.94     11.75 o 
  -5  -1   4     1213.12     1249.68     21.58 o 
  -4  -1   4      615.21      582.52      4.38 o 
  -3  -1   4      646.16      624.10      6.66 o 
  -2  -1   4       77.82       55.82      1.05 o 
  -1  -1   4        2.08        1.94      0.34 o 
   0  -1   4     1471.69     1475.40     16.26 o 
   1  -1   4      700.75      665.59      7.19 o 
   2  -1   4      424.32      390.79      6.30 o 
   3  -1   4       27.16       21.98      1.00 o 
   4  -1   4       62.39       68.05      1.87 o 
   5  -1   4       44.07       47.81      1.70 o 
   6  -1   4        0.84        2.21      1.15 o 
   7  -1   4      407.50      435.58     11.30 o 
   8  -1   4      115.65      110.78      6.59 o 
  -7   0   4       21.98       20.88      1.73 o 
  -6   0   4      115.87      105.80      3.57 o 
  -5   0   4        7.84        7.10      1.16 o 
  -4   0   4       42.69       43.43      1.42 o 
  -3   0   4       40.00       42.03      1.30 o 
  -2   0   4       21.21       20.12      0.91 o 
  -1   0   4       35.90       34.07      1.01 o 
   0   0   4     2063.84     2102.64     21.88 o 
   1   0   4     1861.46     1850.13     12.67 o 
   2   0   4     1450.86     1352.39      7.02 o 
   3   0   4     3689.58     3568.79    108.91 o 
   4   0   4     2559.40     2546.76     24.10 o 
   5   0   4     1300.97     1288.98     16.91 o 
   6   0   4       98.92       97.84      3.68 o 
   7   0   4      172.99      187.20      6.34 o 
   8   0   4       94.19       94.44      5.64 o 
  -7   1   4       86.94       73.96      3.54 o 
  -6   1   4       30.01       29.28      2.56 o 
  -5   1   4        7.88        7.92      1.31 o 
  -4   1   4      158.10      155.76      2.95 o 
  -3   1   4      202.28      185.42      2.95 o 
  -2   1   4     1770.05     1817.54     13.22 o 
  -1   1   4     1816.61     1895.20      7.80 o 
   0   1   4      721.17      709.93      7.59 o 
   1   1   4      936.19      927.57      8.93 o 
   2   1   4        5.74        9.61      0.79 o 
   3   1   4       63.37       80.29      1.77 o 
   4   1   4      200.38      214.82      4.50 o 
   5   1   4        0.49        2.77      1.13 o 
   6   1   4        4.19        3.31      0.89 o 
   7   1   4       17.04       19.00      3.40 o 
   8   1   4       41.42       42.28      4.41 o 
  -7   2   4        6.17        5.76      1.55 o 
  -6   2   4       44.70       42.47      5.28 o 
  -5   2   4       40.53       45.38      3.06 o 
  -4   2   4      288.98      290.73      5.08 o 
  -3   2   4      369.07      345.99      4.42 o 
  -2   2   4      128.30      118.97      2.43 o 
  -1   2   4      445.51      444.56      3.97 o 
   0   2   4        1.39        1.40      0.53 o 
   1   2   4       21.11       25.46      1.05 o 
   2   2   4        8.70        6.21      0.77 o 
   3   2   4       89.64       98.37      2.03 o 
   4   2   4      420.59      443.59      5.42 o 
   5   2   4      247.82      242.34      3.96 o 
   6   2   4      313.78      310.99      9.53 o 
   7   2   4       32.12       38.03      4.74 o 
   8   2   4      235.39      236.64     14.56 o 
   9   2   4      102.81      102.07      6.01 o 
  -6   3   4      156.48      164.59      7.02 o 
  -5   3   4       57.63       56.29      3.05 o 
  -4   3   4       87.37       86.52      3.43 o 
  -3   3   4      147.85      140.90      3.25 o 
  -2   3   4      971.49      988.05      9.35 o 
  -1   3   4      582.91      572.40      5.61 o 
   0   3   4      324.85      357.73      4.52 o 
   1   3   4      150.32      150.87      2.27 o 
   2   3   4      245.01      220.73      3.25 o 
   3   3   4      283.17      256.83      4.06 o 
   4   3   4      562.04      573.14      6.88 o 
   5   3   4      796.45      811.96      7.57 o 
   6   3   4      298.17      304.12      6.20 o 
   7   3   4       20.57       20.95      3.26 o 
   8   3   4        1.63        2.70      1.48 o 
   9   3   4       22.55       17.85      7.21 o 
  -6   4   4        1.74        2.85      2.23 o 
  -5   4   4        0.05        1.67      1.68 o 
  -4   4   4        0.27        1.35      1.21 o 
  -3   4   4      978.66      963.92     12.90 o 
  -2   4   4      487.79      487.17      6.68 o 
  -1   4   4      572.04      552.70      6.55 o 
   0   4   4      686.79      609.32      5.94 o 
   1   4   4     2631.10     2721.06     19.24 o 
   2   4   4     1988.09     2045.98     18.57 o 
   3   4   4      220.53      211.04      3.44 o 
   4   4   4      147.63      142.41      2.90 o 
   5   4   4      147.37      149.63      3.60 o 
   6   4   4        1.64        1.52      1.06 o 
   7   4   4        0.05        0.61      1.14 o 
   8   4   4      105.65       99.58      7.23 o 
   9   4   4        5.84        5.47      2.40 o 
  -5   5   4      236.84      226.04      9.15 o 
  -4   5   4      190.40      198.67      6.22 o 
  -3   5   4      446.59      478.22     14.16 o 
  -2   5   4      593.39      639.37     25.44 o 
  -1   5   4      143.17      148.03      3.26 o 
   0   5   4      157.17      168.83      3.25 o 
   1   5   4        0.49        2.33      0.77 o 
   2   5   4       57.08       54.61      2.14 o 
   3   5   4      126.15      128.38      2.95 o 
   4   5   4      392.90      388.60      5.61 o 
   5   5   4       72.58       73.39      2.62 o 
   6   5   4        0.76        2.28      1.17 o 
   7   5   4      391.27      411.16     14.31 o 
   8   5   4      139.02      130.78      6.93 o 
   9   5   4       74.40       73.23      5.80 o 
  -5   6   4        0.28        0.91      1.71 o 
  -4   6   4        1.47        1.83      1.26 o 
  -3   6   4        6.97        3.22      2.16 o 
  -2   6   4       15.30       18.47      3.10 o 
  -1   6   4       21.24       21.40      2.92 o 
   0   6   4       70.84       67.53      2.66 o 
   1   6   4      106.51       96.01      2.72 o 
   2   6   4      447.26      455.36      5.88 o 
   3   6   4     2290.10     2377.24     26.64 o 
   4   6   4     1434.42     1530.55     30.27 o 
   5   6   4      474.23      475.26     15.12 o 
   6   6   4      499.97      539.07     17.91 o 
   7   6   4      112.79      121.75      6.17 o 
   8   6   4       39.82       38.73      3.56 o 
   9   6   4       86.20       75.50      7.14 o 
  -4   7   4        4.27        4.94      1.91 o 
  -3   7   4        1.86        2.51      2.01 o 
  -2   7   4      236.14      231.63      9.40 o 
  -1   7   4      231.17      235.31      9.15 o 
   0   7   4      448.88      463.98     12.74 o 
   1   7   4      225.99      241.80      6.53 o 
   2   7   4      265.38      285.66      7.79 o 
   3   7   4       15.39       14.95      1.91 o 
   4   7   4       30.04       34.32      3.01 o 
   5   7   4        8.31        7.82      1.80 o 
   6   7   4        0.23        2.31      1.92 o 
   7   7   4        1.59        1.28      1.56 o 
   8   7   4        3.85        2.92      1.64 o 
  -3   8   4        1.03        3.35      1.92 o 
  -2   8   4       80.98       80.99      5.97 o 
  -1   8   4       32.32       32.99      5.22 o 
   0   8   4       18.05       17.75      2.87 o 
   1   8   4        0.61        0.92      1.39 o 
   2   8   4        6.20        4.28      2.23 o 
   3   8   4       53.46       53.94      3.83 o 
   4   8   4       58.91       52.82      4.99 o 
   5   8   4        2.31        2.65      1.42 o 
   6   8   4       66.59       66.79      4.54 o 
   7   8   4       59.20       62.44      5.75 o 
   8   8   4      126.75      131.58      7.65 o 
  -2   9   4        9.90        8.77      1.92 o 
  -1   9   4        0.19        0.45      1.75 o 
   0   9   4       11.20       10.89      2.47 o 
   1   9   4        0.97        2.91      2.05 o 
   2   9   4        8.07        6.68      1.78 o 
   3   9   4        9.12       11.80      7.18 o 
   4   9   4      330.74      335.41     12.91 o 
   5   9   4      224.84      236.39      7.95 o 
   6   9   4       65.74       73.31      5.47 o 
   7   9   4       14.18       11.42      3.37 o 
  -1  10   4       19.14       17.85      4.02 o 
   0  10   4       88.87       94.51      7.85 o 
   1  10   4      118.81      122.37      7.31 o 
   2  10   4       75.79       77.48      5.45 o 
   3  10   4       60.23       61.74      4.77 o 
   4  10   4        2.03        1.66      1.43 o 
   5  10   4        1.71        1.48      1.76 o 
   6  10   4        2.58        3.27      1.88 o 
   7  10   4        4.56        3.88      2.26 o 
   1  11   4        9.55        5.94      2.51 o 
   2  11   4        0.35        1.19      1.29 o 
   3  11   4        1.83        4.11      1.76 o 
   4  11   4       22.73       17.90      4.41 o 
   5  11   4       24.21       25.61      4.56 o 
  -2 -10   5       30.02       27.36      3.38 o 
  -1 -10   5       13.33       14.63      3.21 o 
   0 -10   5        7.61        9.81      2.66 o 
  -5  -9   5       22.21       23.51      3.58 o 
  -4  -9   5        0.24        1.19      1.36 o 
  -3  -9   5        1.41        1.02      0.81 o 
  -2  -9   5        6.44        5.57      1.22 o 
  -1  -9   5        0.21        0.46      1.21 o 
   0  -9   5        0.03        0.06      1.29 o 
   1  -9   5        0.04        1.92      2.02 o 
   2  -9   5        0.74        3.73      2.38 o 
  -6  -8   5       32.88       32.43      4.38 o 
  -5  -8   5       44.65       38.89      4.18 o 
  -4  -8   5       29.06       26.44      3.28 o 
  -3  -8   5       15.18       16.88      2.11 o 
  -2  -8   5       12.59       13.50      1.89 o 
  -1  -8   5       24.84       29.24      3.09 o 
   0  -8   5        0.85        1.49      0.97 o 
   1  -8   5        0.50        0.33      1.50 o 
   2  -8   5        0.16        1.44      2.41 o 
   3  -8   5        5.92        6.42      2.73 o 
  -7  -7   5        0.32        1.10      1.03 o 
  -6  -7   5        5.60        4.21      4.52 o 
  -5  -7   5        4.90        3.40      2.37 o 
  -4  -7   5       20.06       15.70      2.69 o 
  -3  -7   5        0.39        0.76      0.49 o 
  -2  -7   5      197.82      187.45      6.84 o 
  -1  -7   5      374.99      389.53     13.07 o 
   0  -7   5      367.01      367.76     19.99 o 
   1  -7   5      189.03      193.64      6.68 o 
   2  -7   5       32.01       37.71      3.24 o 
   3  -7   5        8.12        6.75      2.44 o 
   4  -7   5       12.97       12.64      3.77 o 
  -7  -6   5       20.53       19.94      7.96 o 
  -6  -6   5      159.33      166.97     12.39 o 
  -5  -6   5      182.16      183.72      8.93 o 
  -4  -6   5      359.00      355.10     12.10 o 
  -3  -6   5      397.14      403.14      7.51 o 
  -2  -6   5      151.48      152.36      3.35 o 
  -1  -6   5      119.89      102.05      2.44 o 
   0  -6   5       96.30       94.38      2.35 o 
   1  -6   5       21.34       28.03      1.65 o 
   2  -6   5        2.43        5.53      1.15 o 
   3  -6   5        0.02        1.25      0.76 o 
   4  -6   5       12.15       14.00      3.48 o 
   5  -6   5        4.99        5.94      2.92 o 
  -7  -5   5        0.96        1.28      1.03 o 
  -6  -5   5       21.30       18.96      6.95 o 
  -5  -5   5       49.72       46.18      9.02 o 
  -4  -5   5       46.04       38.98      2.31 o 
  -3  -5   5      162.55      155.68      2.85 o 
  -2  -5   5        8.25        7.57      1.02 o 
  -1  -5   5        6.04        5.32      0.67 o 
   0  -5   5       12.09       10.40      0.69 o 
   1  -5   5       33.31       30.68      0.90 o 
   2  -5   5      377.73      380.72     21.96 o 
   3  -5   5      445.34      486.85     11.99 o 
   4  -5   5      215.88      205.64      7.65 o 
   5  -5   5      137.13      132.16      9.14 o 
  -7  -4   5       15.77       14.58      9.02 o 
  -6  -4   5       17.50       19.52      6.77 o 
  -5  -4   5       18.10       20.06      7.66 o 
  -4  -4   5        0.18        0.99      1.14 o 
  -3  -4   5        0.78        1.73      0.32 o 
  -2  -4   5      235.39      238.94      2.96 o 
  -1  -4   5      808.09      838.73      7.10 o 
   0  -4   5      626.04      646.93      7.04 o 
   1  -4   5      241.75      247.20      6.81 o 
   2  -4   5      187.67      191.90      3.28 o 
   3  -4   5        0.52        1.59      0.53 o 
   4  -4   5       17.96       15.85      1.45 o 
   5  -4   5        0.05        0.77      0.89 o 
   6  -4   5        1.01        2.72      1.50 o 
  -7  -3   5       18.90       24.60      3.81 o 
  -6  -3   5       62.63       61.99      5.66 o 
  -5  -3   5      177.57      198.28     10.66 o 
  -4  -3   5      362.80      375.05      7.18 o 
  -3  -3   5      158.79      151.88      3.56 o 
  -2  -3   5       45.30       45.71      1.11 o 
  -1  -3   5        1.00        1.37      0.46 o 
   0  -3   5      788.85      849.20     11.15 o 
   1  -3   5        3.29        3.36      0.94 o 
   2  -3   5        7.16        8.55      1.37 o 
   3  -3   5       22.10       25.60      0.99 o 
   4  -3   5       41.02       39.28      1.98 o 
   5  -3   5       28.49       23.96      1.97 o 
   6  -3   5      168.08      150.30     14.66 o 
   7  -3   5       32.78       35.65      3.59 o 
  -7  -2   5      125.94      137.38      9.93 o 
  -6  -2   5      431.76      458.97     12.63 o 
  -5  -2   5      264.33      269.80     11.82 o 
  -4  -2   5      104.31       94.81      3.43 o 
  -3  -2   5      435.64      454.62      8.74 o 
  -2  -2   5       82.01       78.17      2.31 o 
  -1  -2   5      350.58      350.68      3.10 o 
   0  -2   5       34.80       34.60      0.85 o 
   1  -2   5       53.48       49.56      2.14 o 
   2  -2   5       32.33       30.51      2.06 o 
   3  -2   5      152.49      147.52      2.19 o 
   4  -2   5      115.31      121.36      2.71 o 
   5  -2   5        1.20        1.70      0.72 o 
   6  -2   5       63.08       57.71      2.43 o 
   7  -2   5       21.50       18.76      3.92 o 
  -7  -1   5        7.77        4.15      2.20 o 
  -6  -1   5       19.31       18.67      2.11 o 
  -5  -1   5        1.88        1.84      0.72 o 
  -4  -1   5        5.56        6.96      0.67 o 
  -3  -1   5      130.28      139.80      2.16 o 
  -2  -1   5       14.64       10.00      0.75 o 
  -1  -1   5     1110.64     1092.92      6.99 o 
   0  -1   5     6306.95     6511.45     34.40 o 
   1  -1   5     2164.72     2180.85     18.33 o 
   2  -1   5     1081.81     1063.71      6.91 o 
   3  -1   5      573.76      570.37      5.75 o 
   4  -1   5       71.40       77.90      1.97 o 
   5  -1   5       17.30       19.05      1.74 o 
   6  -1   5       22.79       17.53      1.98 o 
   7  -1   5        0.58        0.43      1.19 o 
   8  -1   5        0.33        1.23      0.85 o 
  -7   0   5       69.10       67.05      5.99 o 
  -6   0   5      106.98      103.91      3.50 o 
  -5   0   5      542.66      518.60     12.45 o 
  -4   0   5     1573.31     1623.77     33.67 o 
  -3   0   5     1535.86     1553.51     13.79 o 
  -2   0   5      822.75      825.53      7.46 o 
  -1   0   5      386.56      350.35      3.33 o 
   0   0   5      724.34      665.77      4.36 o 
   1   0   5       27.93       27.57      1.09 o 
   2   0   5       97.72       94.01      2.97 o 
   3   0   5      340.69      321.69      4.53 o 
   4   0   5       16.27       14.30      1.14 o 
   5   0   5        6.51        7.72      0.98 o 
   6   0   5        0.65        1.99      0.88 o 
   7   0   5      127.44      138.24      5.73 o 
   8   0   5       19.65       21.43      3.13 o 
  -7   1   5       34.07       36.33      5.54 o 
  -6   1   5       25.70       28.61      2.26 o 
  -5   1   5        1.40        1.73      0.81 o 
  -4   1   5       59.01       56.61      2.09 o 
  -3   1   5      163.79      158.35      2.97 o 
  -2   1   5      334.56      332.99      4.17 o 
  -1   1   5      227.80      228.72      2.83 o 
   0   1   5        6.45        7.77      0.74 o 
   1   1   5      145.94      132.68      2.10 o 
   2   1   5     1057.73     1038.49      5.87 o 
   3   1   5     2384.38     2494.58     15.59 o 
   4   1   5     1203.96     1169.20     12.30 o 
   5   1   5     1174.05     1281.36     15.43 o 
   6   1   5      600.57      605.12     20.49 o 
   7   1   5      461.71      491.43     29.34 o 
   8   1   5       55.01       52.57      4.90 o 
  -6   2   5        6.28        6.13      1.68 o 
  -5   2   5        0.27        1.22      0.91 o 
  -4   2   5        7.60        7.87      1.15 o 
  -3   2   5        8.01       10.42      1.16 o 
  -2   2   5      931.79      933.43      8.67 o 
  -1   2   5      528.63      519.31      5.00 o 
   0   2   5     1829.08     1889.55     11.81 o 
   1   2   5     2658.45     2726.14     10.87 o 
   2   2   5       63.60       52.53      1.59 o 
   3   2   5      513.58      508.43     10.41 o 
   4   2   5      137.74      137.38      2.84 o 
   5   2   5       26.62       29.32      1.72 o 
   6   2   5        0.32        1.36      1.16 o 
   7   2   5        1.21        2.80      1.27 o 
   8   2   5       29.55       29.64      3.80 o 
   9   2   5       19.33       18.63      3.96 o 
  -6   3   5       33.63       30.76      2.66 o 
  -5   3   5       40.29       39.99      4.03 o 
  -4   3   5      252.66      249.28      7.06 o 
  -3   3   5      379.05      393.96      6.93 o 
  -2   3   5      110.53      112.59      2.56 o 
  -1   3   5       73.49       63.53      2.07 o 
   0   3   5      210.86      236.22      3.25 o 
   1   3   5       14.92       17.69      1.11 o 
   2   3   5      433.65      433.52      4.90 o 
   3   3   5       89.41       88.30      2.93 o 
   4   3   5      115.62      112.24      2.82 o 
   5   3   5      170.68      181.47      3.50 o 
   6   3   5      277.31      270.60      9.91 o 
   7   3   5       32.36       32.52      3.85 o 
   8   3   5      162.98      165.72      7.77 o 
   9   3   5      141.22      140.33      7.78 o 
  -6   4   5       70.70       70.41      6.39 o 
  -5   4   5      125.66      128.17      6.05 o 
  -4   4   5       50.93       49.10      3.20 o 
  -3   4   5      323.91      314.34     13.87 o 
  -2   4   5       83.78       76.47      2.52 o 
  -1   4   5        2.17        3.03      0.81 o 
   0   4   5       22.02       16.69      1.32 o 
   1   4   5        0.62        1.03      0.74 o 
   2   4   5      347.32      346.49      4.73 o 
   3   4   5       41.31       43.26      1.68 o 
   4   4   5      212.20      212.27      4.51 o 
   5   4   5      269.67      276.84      7.78 o 
   6   4   5       31.53       36.74      3.65 o 
   7   4   5       53.28       48.23      3.68 o 
   8   4   5       31.20       24.62      3.15 o 
   9   4   5        0.30        1.65      1.07 o 
  -5   5   5       26.44       25.84      2.89 o 
  -4   5   5       33.99       34.41      2.92 o 
  -3   5   5        1.43        2.86      1.29 o 
  -2   5   5       22.00       17.13      2.86 o 
  -1   5   5      357.73      323.99      4.79 o 
   0   5   5      641.18      649.12      8.34 o 
   1   5   5      914.02      914.10     10.08 o 
   2   5   5     1366.40     1383.06     12.42 o 
   3   5   5     1028.72     1084.75     15.52 o 
   4   5   5      231.67      243.03      4.56 o 
   5   5   5       49.91       51.18      2.85 o 
   6   5   5       40.70       36.71      4.11 o 
   7   5   5       61.06       69.09      5.71 o 
   8   5   5        6.16        5.44      2.27 o 
   9   5   5        3.55        2.89      2.08 o 
  -4   6   5      186.23      175.98      6.01 o 
  -3   6   5      470.79      447.27     27.47 o 
  -2   6   5      335.95      378.45     10.77 o 
  -1   6   5      144.36      140.13     14.11 o 
   0   6   5       88.01       99.58      5.65 o 
   1   6   5      136.08      138.07      3.19 o 
   2   6   5       28.04       29.27      1.89 o 
   3   6   5       35.85       36.63      2.50 o 
   4   6   5      142.81      133.77      3.79 o 
   5   6   5        3.76        3.99      1.49 o 
   6   6   5        0.38        0.52      1.56 o 
   7   6   5       18.96       18.44      3.67 o 
   8   6   5        0.70        0.77      1.02 o 
  -4   7   5        8.85        7.91      2.11 o 
  -3   7   5       15.94       14.09      2.97 o 
  -2   7   5       10.74       14.22      4.11 o 
  -1   7   5       12.74       20.71      3.35 o 
   0   7   5       59.43       68.59      4.46 o 
   1   7   5       92.82       92.98      6.08 o 
   2   7   5       79.89       81.63      5.10 o 
   3   7   5      515.92      515.59     13.81 o 
   4   7   5        7.06        6.03      1.67 o 
   5   7   5      516.76      541.94     17.98 o 
   6   7   5      572.35      583.99     24.78 o 
   7   7   5      319.88      354.43     16.46 o 
   8   7   5       81.76       79.64      4.38 o 
  -3   8   5        3.68        4.25      1.78 o 
  -2   8   5       46.09       43.05      4.87 o 
  -1   8   5      137.46      131.82      7.21 o 
   0   8   5       83.39       80.61      5.36 o 
   1   8   5      131.00      138.25      6.08 o 
   2   8   5      280.91      296.06     11.48 o 
   3   8   5      362.34      385.68     14.01 o 
   4   8   5       47.23       47.93      5.38 o 
   5   8   5        1.56        3.57      2.23 o 
   6   8   5        0.79        1.53      1.57 o 
   7   8   5        6.80        5.99      1.74 o 
   8   8   5        4.20        4.26      2.27 o 
  -2   9   5       16.43       11.02      3.10 o 
  -1   9   5       29.80       28.00      3.89 o 
   0   9   5       31.48       26.90      4.42 o 
   1   9   5       19.50       13.27      2.73 o 
   2   9   5        7.97        9.09      2.89 o 
   3   9   5       16.18       16.22      3.28 o 
   4   9   5      149.09      132.89      7.61 o 
   5   9   5       26.74       29.67      4.75 o 
   6   9   5       13.24       11.59      3.01 o 
   7   9   5       24.42       28.61      4.39 o 
   0  10   5        1.78        2.95      1.62 o 
   1  10   5        2.43        3.11      1.97 o 
   2  10   5        0.22        1.10      1.00 o 
   3  10   5        3.37        2.71      2.00 o 
   4  10   5       27.14       26.89      3.82 o 
   5  10   5        0.37        1.73      1.43 o 
   6  10   5       58.97       51.83      4.32 o 
   2  11   5       25.39       18.66     13.66 o 
   3  11   5       45.38       46.84      8.99 o 
   4  11   5       95.32       99.10      9.38 o 
   5  11   5        9.29       18.62     19.79 o 
  -2  -9   6        0.26        0.31      0.94 o 
  -1  -9   6       15.40       17.54      3.38 o 
   0  -9   6       35.65       39.62      4.88 o 
   1  -9   6       23.95       27.13      4.75 o 
  -5  -8   6       21.73       20.81      3.16 o 
  -4  -8   6       32.51       28.55     11.83 o 
  -3  -8   6       63.39       62.17      4.56 o 
  -2  -8   6        5.71        5.41      1.62 o 
  -1  -8   6        0.07        0.77      1.20 o 
   0  -8   6       28.12       26.78      4.00 o 
   1  -8   6        2.18        3.48      1.72 o 
   2  -8   6        0.13        1.13      2.56 o 
  -6  -7   6       50.43       45.01      6.61 o 
  -5  -7   6        1.09        2.20      2.04 o 
  -4  -7   6        4.99        3.53      2.79 o 
  -3  -7   6       33.47       32.45      3.50 o 
  -2  -7   6        0.66        3.44      2.00 o 
  -1  -7   6       15.14       16.25      2.27 o 
   0  -7   6       39.29       39.80      4.06 o 
   1  -7   6        1.63        3.38      1.95 o 
   2  -7   6        0.20        1.37      2.23 o 
   3  -7   6        6.11        2.21      1.82 o 
   4  -7   6        1.16        1.87      1.59 o 
  -6  -6   6        0.06        0.54      1.76 o 
  -5  -6   6        0.06        1.19      1.20 o 
  -4  -6   6        0.18        0.56      0.87 o 
  -3  -6   6       50.06       45.45      2.72 o 
  -2  -6   6      107.68      100.02      2.77 o 
  -1  -6   6       60.86       51.42      2.62 o 
   0  -6   6       50.53       50.63      2.68 o 
   1  -6   6      124.76      142.22      7.48 o 
   2  -6   6       52.17       59.82      5.42 o 
   3  -6   6      109.88      107.85      8.59 o 
   4  -6   6       26.92       26.99      3.86 o 
  -7  -5   6        7.23        3.01      2.78 o 
  -6  -5   6       71.92       75.04     11.92 o 
  -5  -5   6      179.40      174.76      9.13 o 
  -4  -5   6      264.17      274.30      7.09 o 
  -3  -5   6      237.28      266.73     13.71 o 
  -2  -5   6      584.67      613.10     10.50 o 
  -1  -5   6      780.91      826.02     10.48 o 
   0  -5   6      241.52      254.68      7.51 o 
   1  -5   6       86.31       72.46      4.16 o 
   2  -5   6       42.95       33.14      4.61 o 
   3  -5   6       14.89       12.10      3.76 o 
   4  -5   6        0.04        1.79      3.53 o 
   5  -5   6        7.93        9.98      3.63 o 
  -7  -4   6        0.31        2.27      2.18 o 
  -6  -4   6       17.30       16.27      8.10 o 
  -5  -4   6        8.55        9.86      4.08 o 
  -4  -4   6       16.69       16.87      2.60 o 
  -3  -4   6      254.57      255.39      4.40 o 
  -2  -4   6      174.30      180.26      4.36 o 
  -1  -4   6      748.42      762.47      6.33 o 
   0  -4   6        3.09        2.08      0.83 o 
   1  -4   6        0.61        1.33      0.78 o 
   2  -4   6      117.42      117.76      4.15 o 
   3  -4   6      184.79      178.03      7.19 o 
   4  -4   6      195.37      191.20      5.60 o 
   5  -4   6      216.72      249.61     16.59 o 
   6  -4   6      106.67      114.16      7.81 o 
  -7  -3   6        5.11        5.44      2.63 o 
  -6  -3   6        4.59        5.98      2.31 o 
  -5  -3   6       40.27       40.72      4.12 o 
  -4  -3   6        9.88       11.55      1.65 o 
  -3  -3   6       14.19       12.89      0.76 o 
  -2  -3   6        8.90        8.66      0.65 o 
  -1  -3   6       81.54       83.84      1.54 o 
   0  -3   6      395.43      401.19      6.04 o 
   1  -3   6      925.94     1006.69     15.72 o 
   2  -3   6      517.02      583.88     20.29 o 
   3  -3   6       66.96       66.08      4.23 o 
   4  -3   6       20.01       22.84      1.77 o 
   5  -3   6        6.21        4.38      1.01 o 
   6  -3   6       18.00       17.54      4.09 o 
  -7  -2   6        0.55        1.79      2.01 o 
  -6  -2   6        5.27        7.53      2.72 o 
  -5  -2   6       43.64       52.79      6.60 o 
  -4  -2   6      187.42      173.77      5.51 o 
  -3  -2   6      175.19      184.02      2.27 o 
  -2  -2   6      148.19      149.26      2.07 o 
  -1  -2   6       92.96       80.86      1.58 o 
   0  -2   6       91.35       87.84      1.68 o 
   1  -2   6       58.93       55.68      2.62 o 
   2  -2   6       19.74       17.08      1.89 o 
   3  -2   6      241.85      246.51      8.82 o 
   4  -2   6      132.33      126.77      4.05 o 
   5  -2   6       73.32       67.29      2.41 o 
   6  -2   6       16.39       12.50      1.62 o 
   7  -2   6       46.13       41.12      6.56 o 
  -7  -1   6      212.81      207.17     14.22 o 
  -6  -1   6      119.28      124.33      9.16 o 
  -5  -1   6      206.58      207.81      3.54 o 
  -4  -1   6      190.94      174.80      3.30 o 
  -3  -1   6       98.99      101.63      1.93 o 
  -2  -1   6        5.83        6.54      0.80 o 
  -1  -1   6       29.48       32.04      1.11 o 
   0  -1   6      113.69      117.94      1.86 o 
   1  -1   6        3.02        2.70      0.37 o 
   2  -1   6      129.03      133.10      1.63 o 
   3  -1   6       50.75       48.78      1.97 o 
   4  -1   6      108.16      114.67      4.32 o 
   5  -1   6       87.41       86.94      2.96 o 
   6  -1   6       43.92       40.60      3.34 o 
   7  -1   6       20.30       27.85      4.51 o 
   8  -1   6        2.10        3.75      3.20 o 
  -7   0   6        7.26        8.75      4.18 o 
  -6   0   6       14.47       11.61      3.15 o 
  -5   0   6        1.86        2.27      0.57 o 
  -4   0   6      192.16      201.94      6.07 o 
  -3   0   6      109.17      108.70      2.48 o 
  -2   0   6       10.24       11.47      0.92 o 
  -1   0   6      454.84      477.52      4.97 o 
   0   0   6      292.45      266.03      3.23 o 
   1   0   6      299.94      284.42      3.40 o 
   2   0   6     1930.61     2009.15     18.93 o 
   3   0   6      616.32      626.26      6.23 o 
   4   0   6       69.35       66.09      1.94 o 
   5   0   6        9.29       10.23      1.32 o 
   6   0   6        0.63        0.98      0.80 o 
   7   0   6       27.43       23.95      3.78 o 
   8   0   6        4.21        3.42      1.55 o 
  -6   1   6      137.93      127.65      8.81 o 
  -5   1   6       91.26       88.61      5.11 o 
  -4   1   6       90.37       91.11      3.10 o 
  -3   1   6      725.71      701.53      7.94 o 
  -2   1   6     2507.00     2609.64     18.73 o 
  -1   1   6     2093.94     2185.00     17.57 o 
   0   1   6     2761.92     2883.83     21.53 o 
   1   1   6        3.91        2.99      0.56 o 
   2   1   6       57.66       60.99      1.71 o 
   3   1   6        1.83        1.77      0.64 o 
   4   1   6       10.73       10.82      2.18 o 
   5   1   6       15.95       17.36      1.75 o 
   6   1   6       24.78       26.21      3.58 o 
   7   1   6        0.45        1.63      1.36 o 
   8   1   6        0.97        1.91      1.22 o 
  -6   2   6       49.60       49.33      2.80 o 
  -5   2   6       35.00       28.27      3.28 o 
  -4   2   6      161.88      158.70      5.02 o 
  -3   2   6      511.56      517.64     10.28 o 
  -2   2   6      740.82      736.92      8.74 o 
  -1   2   6      186.16      193.48      4.97 o 
   0   2   6       38.20       30.60      1.38 o 
   1   2   6      484.11      463.31      5.26 o 
   2   2   6       88.90       83.80      2.05 o 
   3   2   6      364.18      364.43      4.63 o 
   4   2   6      650.99      650.70      9.76 o 
   5   2   6      905.24      950.97     15.92 o 
   6   2   6      535.08      572.12     14.67 o 
   7   2   6      150.16      162.97      6.10 o 
   8   2   6      168.85      160.99      6.39 o 
  -6   3   6        8.13       10.78      2.11 o 
  -5   3   6       22.88       24.14      2.55 o 
  -4   3   6        2.53        3.20      0.92 o 
  -3   3   6       39.64       47.97      2.76 o 
  -2   3   6      211.43      201.55      3.54 o 
  -1   3   6      106.50      115.77      2.68 o 
   0   3   6      451.52      472.05      7.15 o 
   1   3   6      783.76      754.49      8.51 o 
   2   3   6      916.42      946.02      9.70 o 
   3   3   6      542.50      543.24      8.98 o 
   4   3   6      366.31      355.92      5.54 o 
   5   3   6       85.86       84.45      3.17 o 
   6   3   6       27.07       22.38      2.28 o 
   7   3   6       38.48       38.65      3.35 o 
   8   3   6       14.13       14.94      3.20 o 
  -5   4   6       13.61       13.78      2.17 o 
  -4   4   6       31.99       30.33      4.23 o 
  -3   4   6       59.13       60.90      3.65 o 
  -2   4   6      158.30      143.74      4.39 o 
  -1   4   6       99.53      103.08      2.84 o 
   0   4   6       28.38       29.90      1.67 o 
   1   4   6        7.40        7.62      1.04 o 
   2   4   6      221.18      232.34      3.67 o 
   3   4   6      414.42      411.87     10.37 o 
   4   4   6      443.38      450.40      6.02 o 
   5   4   6      124.60      121.59      3.96 o 
   6   4   6      127.41      126.75      6.19 o 
   7   4   6       98.99      108.05      4.86 o 
   8   4   6      141.60      142.41      5.77 o 
  -5   5   6       64.93       69.17      6.67 o 
  -4   5   6       43.26       46.73      3.60 o 
  -3   5   6      278.92      282.11      8.18 o 
  -2   5   6        2.01        5.02      1.68 o 
  -1   5   6       42.44       42.40      4.57 o 
   0   5   6       65.33       63.56      2.50 o 
   1   5   6        0.55        2.21      0.94 o 
   2   5   6       23.69       22.86      1.84 o 
   3   5   6       35.12       31.00      2.00 o 
   4   5   6      234.80      245.89      5.70 o 
   5   5   6        8.65        9.98      2.45 o 
   6   5   6       38.69       39.23      6.72 o 
   7   5   6       18.48       21.16      3.45 o 
   8   5   6        3.66        7.42      2.54 o 
  -4   6   6        7.64        7.75      2.02 o 
  -3   6   6        1.85        3.63      2.22 o 
  -2   6   6       30.30       35.44      4.62 o 
  -1   6   6       15.57       20.16      3.82 o 
   0   6   6      100.24       90.07      4.81 o 
   1   6   6      237.20      229.11     11.09 o 
   2   6   6      549.42      563.21     12.01 o 
   3   6   6       94.53       91.50      4.08 o 
   4   6   6       61.28       61.44      4.07 o 
   5   6   6      208.59      212.70      8.20 o 
   6   6   6        1.64        2.38      1.35 o 
   7   6   6        0.48        2.73      1.83 o 
   8   6   6       25.28       21.59      6.44 o 
  -3   7   6       24.46       24.11      3.75 o 
  -2   7   6      205.45      210.59     10.57 o 
  -1   7   6      347.39      327.41     11.37 o 
   0   7   6      226.02      237.85      8.42 o 
   1   7   6      176.74      184.87      7.59 o 
   2   7   6       68.18       64.40      4.14 o 
   3   7   6       37.03       40.67      4.60 o 
   4   7   6       33.68       35.43      3.44 o 
   5   7   6      130.65      124.90      5.47 o 
   6   7   6       33.18       35.47      3.85 o 
   7   7   6        0.49        1.09      1.36 o 
   8   7   6        0.47        1.65      1.58 o 
  -2   8   6        0.26        0.62      1.01 o 
  -1   8   6       42.57       38.19      4.29 o 
   0   8   6       71.94       56.11      9.39 o 
   1   8   6       58.99       63.38     14.44 o 
   2   8   6       37.53       40.32      4.92 o 
   3   8   6       70.74       65.97      4.18 o 
   4   8   6        4.82        5.59      1.89 o 
   5   8   6      123.41      136.52      5.87 o 
   6   8   6      116.87      125.77      6.49 o 
   7   8   6      182.94      187.07      6.68 o 
  -1   9   6       21.65       22.24      4.22 o 
   0   9   6       16.24       12.34      2.68 o 
   1   9   6      117.78      107.66      6.42 o 
   2   9   6       73.57       81.54     40.55 o 
   3   9   6       96.26       94.98      7.19 o 
   4   9   6       38.31       44.49      4.53 o 
   5   9   6       74.26       83.24      7.32 o 
   6   9   6       20.17       17.00      3.44 o 
   7   9   6        1.20        1.73      1.84 o 
   1  10   6        0.71        1.29      1.25 o 
   2  10   6        3.98        3.42      1.89 o 
   3  10   6       17.65       19.50     14.69 o 
   4  10   6       65.48       70.97      7.75 o 
   5  10   6       17.86       18.76      6.00 o 
   6  10   6       54.18       38.73     11.21 o 
  -1  -9   7       28.41       26.31      3.87 o 
  -1  -8   7       20.05       10.15      7.52 o 
   0  -8   7       14.67       11.92      2.64 o 
   1  -8   7       44.82       45.53      5.62 o 
   2  -8   7       33.68       37.58      5.21 o 
  -5  -7   7       11.11        4.47      4.76 o 
  -4  -7   7        3.64        3.11      2.21 o 
  -2  -7   7       87.50       86.71      6.21 o 
  -1  -7   7        0.91        1.67      1.42 o 
   0  -7   7        0.08        1.75      2.08 o 
   1  -7   7        0.84        1.43      1.59 o 
   2  -7   7       16.23       17.71      3.49 o 
   3  -7   7       15.76       15.39      3.41 o 
  -6  -6   7       80.48       87.17      9.62 o 
  -5  -6   7       51.51       55.00      4.89 o 
  -4  -6   7       22.78       18.08      7.76 o 
  -3  -6   7        1.37        1.65      1.75 o 
  -2  -6   7        6.40        3.81      0.84 o 
  -1  -6   7       16.76       13.49      2.06 o 
   0  -6   7        0.09        1.19      1.35 o 
   1  -6   7        0.90        1.56      2.23 o 
   2  -6   7        0.15        0.94      1.68 o 
   3  -6   7        7.28        4.39      2.17 o 
   4  -6   7        0.37        0.73      1.89 o 
  -6  -5   7        9.12        7.24      5.95 o 
  -5  -5   7        5.70        5.13      3.67 o 
  -4  -5   7       32.49       28.00      4.15 o 
  -3  -5   7        1.85        1.72      0.48 o 
  -2  -5   7        3.33        2.01      0.54 o 
  -1  -5   7       96.43       93.04      2.37 o 
   0  -5   7        3.79        2.36      1.09 o 
   1  -5   7        3.20        3.09      1.92 o 
   2  -5   7       66.89       71.69      5.93 o 
   3  -5   7      130.81      150.47      8.62 o 
   4  -5   7       14.67       17.73      3.96 o 
   5  -5   7       29.51       28.92      5.20 o 
  -6  -4   7       93.85       99.54      7.09 o 
  -5  -4   7      109.05      114.46      8.91 o 
  -4  -4   7       63.03       71.49     10.01 o 
  -3  -4   7      302.93      321.56      6.82 o 
  -2  -4   7      463.93      495.08      8.86 o 
  -1  -4   7      375.81      403.51     11.75 o 
   0  -4   7      167.07      191.24      5.80 o 
   1  -4   7      278.84      308.43      8.70 o 
   2  -4   7        4.28        6.89      2.23 o 
   3  -4   7        2.11        0.25      2.11 o 
   4  -4   7       13.56       10.00      3.86 o 
   5  -4   7        0.96        0.80      2.06 o 
  -6  -3   7       22.20       21.10      3.38 o 
  -5  -3   7       49.91       53.14      4.95 o 
  -4  -3   7       25.36       26.06      2.65 o 
  -3  -3   7        3.50        4.35      0.45 o 
  -2  -3   7       41.21       41.22      1.69 o 
  -1  -3   7      217.87      217.07      3.05 o 
   0  -3   7      730.25      754.49     10.63 o 
   1  -3   7      651.08      666.23     11.71 o 
   2  -3   7      140.01      136.17      5.16 o 
   3  -3   7       46.33       46.82      4.88 o 
   4  -3   7       51.59       55.14      3.66 o 
   5  -3   7       31.19       34.46      4.97 o 
   6  -3   7       34.39       43.02      9.90 o 
  -6  -2   7       16.87       16.79      2.80 o 
  -5  -2   7       86.77       86.47      5.69 o 
  -4  -2   7      118.15      119.22      6.40 o 
  -3  -2   7      123.04      113.17      2.47 o 
  -2  -2   7        2.92        3.02      0.49 o 
  -1  -2   7        3.12        4.16      0.60 o 
   0  -2   7      191.26      206.81      6.07 o 
   1  -2   7      108.03      109.77      3.65 o 
   2  -2   7      253.88      258.22     17.05 o 
   3  -2   7      511.18      569.24     20.69 o 
   4  -2   7      204.53      211.12      7.00 o 
   5  -2   7       23.12       21.84      2.09 o 
   6  -2   7        6.90        9.95      3.15 o 
   7  -2   7       53.34       46.32      5.88 o 
  -6  -1   7       20.41       14.65      3.23 o 
  -5  -1   7        2.10        0.80      1.85 o 
  -4  -1   7       22.55       21.07      1.92 o 
  -3  -1   7       21.34       24.86      1.32 o 
  -2  -1   7       34.74       33.77      1.23 o 
  -1  -1   7      105.97      109.19      2.15 o 
   0  -1   7       27.88       28.28      1.11 o 
   1  -1   7       32.55       32.46      0.98 o 
   2  -1   7       24.94       21.02      2.02 o 
   3  -1   7      442.62      439.22      8.96 o 
   4  -1   7      182.31      177.13      5.13 o 
   5  -1   7      182.78      167.28      5.62 o 
   6  -1   7       25.44       21.26      1.99 o 
   7  -1   7       99.06       92.34      6.85 o 
  -6   0   7       76.59       73.24      6.12 o 
  -5   0   7      172.74      181.35      7.70 o 
  -4   0   7       54.62       52.64      3.17 o 
  -3   0   7      259.33      262.05      4.93 o 
  -2   0   7       27.06       25.48      1.26 o 
  -1   0   7        2.95        3.39      0.64 o 
   0   0   7       52.51       48.19      1.56 o 
   1   0   7      104.48      107.20      2.36 o 
   2   0   7        3.97        3.86      0.62 o 
   3   0   7       27.97       29.93      1.13 o 
   4   0   7       15.16       14.51      1.14 o 
   5   0   7        0.72        1.11      0.82 o 
   6   0   7        8.38        8.12      1.50 o 
   7   0   7       75.37       75.03      4.92 o 
  -6   1   7        0.01        0.72      2.09 o 
  -5   1   7        0.65        0.86      0.81 o 
  -4   1   7       14.42       14.60      1.76 o 
  -3   1   7      154.47      157.03      6.21 o 
  -2   1   7      209.20      220.11      3.57 o 
  -1   1   7       92.46       84.97      2.09 o 
   0   1   7        1.86        2.97      0.69 o 
   1   1   7      174.81      183.31      2.87 o 
   2   1   7        2.00        2.06      0.64 o 
   3   1   7      213.73      217.55      3.64 o 
   4   1   7      349.24      348.64      5.36 o 
   5   1   7      103.17      115.24      6.44 o 
   6   1   7        2.15        2.29      0.91 o 
   7   1   7       17.92       14.08      3.68 o 
   8   1   7        6.95        6.12      2.49 o 
  -5   2   7       89.33       92.74      4.61 o 
  -4   2   7      180.17      172.55      4.16 o 
  -3   2   7      437.71      441.67     11.29 o 
  -2   2   7      260.70      270.31      4.42 o 
  -1   2   7      897.24      945.50      8.41 o 
   0   2   7     1334.34     1377.34      9.60 o 
   1   2   7      610.69      635.93      6.09 o 
   2   2   7      179.12      176.52      3.27 o 
   3   2   7       97.68       97.67      2.48 o 
   4   2   7       67.23       65.20      3.38 o 
   5   2   7       88.96       86.78      4.15 o 
   6   2   7        7.15        7.36      1.54 o 
   7   2   7        1.51        2.32      1.63 o 
   8   2   7        8.40        5.90      2.62 o 
  -5   3   7        9.21        8.38      1.65 o 
  -4   3   7       16.49       14.40      1.80 o 
  -3   3   7        2.62        2.09      0.95 o 
  -2   3   7      231.13      227.62      6.99 o 
  -1   3   7      164.54      170.60      3.58 o 
   0   3   7      707.58      724.08      8.74 o 
   1   3   7      767.92      787.60      9.32 o 
   2   3   7      806.36      827.95     10.14 o 
   3   3   7      517.83      521.02      7.13 o 
   4   3   7       37.37       35.39      2.47 o 
   5   3   7      224.30      230.04      6.38 o 
   6   3   7      114.80      113.33      5.66 o 
   7   3   7       55.74       57.97      4.06 o 
   8   3   7      119.80      110.60      5.27 o 
  -5   4   7       40.02       30.51      2.90 o 
  -4   4   7       63.02       64.23      4.36 o 
  -3   4   7      260.85      257.11      8.57 o 
  -2   4   7      214.74      235.13      9.00 o 
  -1   4   7       21.17       27.68      2.16 o 
   0   4   7        4.84        7.16      1.04 o 
   1   4   7      254.33      258.28      4.28 o 
   2   4   7      284.78      293.98      5.58 o 
   3   4   7      365.12      357.72      6.09 o 
   4   4   7     1010.38     1049.24     19.24 o 
   5   4   7      182.04      180.68      5.27 o 
   6   4   7       29.86       27.93      3.32 o 
   7   4   7       24.74       20.02      3.52 o 
   8   4   7        1.47        0.27      1.57 o 
  -4   5   7        7.47       11.95      3.89 o 
  -3   5   7       29.67       22.83      4.01 o 
  -2   5   7       20.38       19.61      3.65 o 
  -1   5   7       27.05       25.25      3.91 o 
   0   5   7       78.64       75.05      4.67 o 
   1   5   7       10.61       11.27      1.58 o 
   2   5   7        0.05        1.28      1.47 o 
   3   5   7      444.77      435.43     12.02 o 
   4   5   7       31.11       33.51      3.93 o 
   5   5   7      114.33      116.65      5.42 o 
   6   5   7      208.21      209.84      8.34 o 
   7   5   7      214.68      225.72     13.09 o 
   8   5   7       58.57       58.99      4.58 o 
  -3   6   7       58.43       51.43      4.18 o 
  -2   6   7        3.16        3.84      1.44 o 
  -1   6   7        0.52        1.56      1.26 o 
   0   6   7        8.47       12.44      2.66 o 
   1   6   7       39.67       47.76      4.74 o 
   2   6   7      109.55      111.38      4.99 o 
   3   6   7      147.00      150.94      6.05 o 
   4   6   7       38.64       40.97      5.73 o 
   5   6   7        0.83        1.06      1.30 o 
   6   6   7       25.77       22.74      3.07 o 
   7   6   7        4.82        4.55      1.78 o 
   8   6   7        3.65        3.42      2.21 o 
  -3   7   7        6.15        6.87      7.08 o 
  -2   7   7       27.41       27.78      4.60 o 
  -1   7   7      102.10      105.26      7.41 o 
   0   7   7       72.46       80.02      9.08 o 
   1   7   7       16.69       12.19      2.63 o 
   2   7   7       11.91       12.33      2.45 o 
   3   7   7       52.03       56.75      4.75 o 
   4   7   7       36.72       36.65      3.15 o 
   5   7   7       24.10       24.61      3.19 o 
   6   7   7       15.67       16.55      2.50 o 
   7   7   7        3.63        4.50      1.75 o 
   8   7   7        2.50        3.04      1.78 o 
  -2   8   7       64.05       56.40      7.01 o 
  -1   8   7       31.24       30.35      4.68 o 
   0   8   7      143.63      132.95      6.86 o 
   1   8   7      213.64      206.43     15.98 o 
   2   8   7       76.22       74.25      4.54 o 
   3   8   7       24.76       24.98      4.07 o 
   4   8   7       17.68       13.93      2.91 o 
   5   8   7        1.46        1.39      1.71 o 
   6   8   7       20.46       17.68      2.44 o 
   7   8   7       17.15        9.70      3.29 o 
   0   9   7       17.49       12.62      3.19 o 
   1   9   7       72.00       69.70      4.75 o 
   2   9   7       35.76       45.33      6.26 o 
   3   9   7       50.21       55.07      5.81 o 
   4   9   7       79.88       82.43      5.33 o 
   5   9   7       30.79       31.36      4.81 o 
   6   9   7       40.87       41.18      4.20 o 
   2  10   7        7.37        4.86      3.90 o 
   3  10   7       28.69       29.08      5.77 o 
   4  10   7       55.50       52.85      6.24 o 
   5  10   7       13.67       12.47      7.58 o 
   0  -8   8       14.45       10.26      2.81 o 
  -1  -7   8        1.98        4.28      1.78 o 
   0  -7   8       15.98       14.79      3.02 o 
   1  -7   8        1.70        1.31      1.62 o 
   2  -7   8        0.48        1.31      1.89 o 
  -5  -6   8       15.11        8.69      8.22 o 
  -4  -6   8        8.55        9.16      4.81 o 
  -3  -6   8       27.00       20.68      7.11 o 
  -2  -6   8        0.40        1.20      1.55 o 
  -1  -6   8        3.37        5.52      1.89 o 
   0  -6   8       84.26       89.67      7.47 o 
   1  -6   8        9.50       13.72      3.57 o 
   2  -6   8        2.33        1.43      1.81 o 
   3  -6   8       32.56       31.74      4.56 o 
  -5  -5   8       57.03       59.17      5.12 o 
  -4  -5   8      124.30      127.37      7.66 o 
  -3  -5   8       85.92       86.21      8.03 o 
  -2  -5   8       26.90       27.36      2.82 o 
  -1  -5   8       39.71       30.42      2.82 o 
   0  -5   8       19.07       13.36      3.41 o 
   1  -5   8        0.62        0.37      1.66 o 
   2  -5   8       10.83        7.25      2.73 o 
   3  -5   8        0.96        1.16      2.15 o 
   4  -5   8        0.26        1.46      1.89 o 
  -6  -4   8        7.12        5.54      4.20 o 
  -5  -4   8       10.82        7.85      6.09 o 
  -4  -4   8       36.42       38.53      3.96 o 
  -3  -4   8       20.61       22.17      8.44 o 
  -2  -4   8       25.83       25.83      1.57 o 
  -1  -4   8        3.32        3.56      0.57 o 
   0  -4   8       13.53       14.40      2.61 o 
   1  -4   8       69.01       66.43      5.17 o 
   2  -4   8       49.07       47.30      5.23 o 
   3  -4   8        0.18        0.95      2.05 o 
   4  -4   8        0.16        2.76      2.90 o 
   5  -4   8        1.20        1.62      2.15 o 
  -6  -3   8       81.27       84.93      7.61 o 
  -5  -3   8       51.69       54.10      5.22 o 
  -4  -3   8       65.29       66.75      5.78 o 
  -3  -3   8      136.94      133.74      3.22 o 
  -2  -3   8       85.55       96.85      2.60 o 
  -1  -3   8      280.50      304.04      5.64 o 
   0  -3   8      120.61      134.94      4.91 o 
   1  -3   8       68.90       75.83      5.19 o 
   2  -3   8      209.13      210.76     11.43 o 
   3  -3   8      243.24      258.59     13.63 o 
   4  -3   8        0.04        2.71      3.27 o 
   5  -3   8        4.29        1.46      1.95 o 
  -6  -2   8       12.77       10.66      3.06 o 
  -5  -2   8       38.58       44.98      4.69 o 
  -4  -2   8       12.48       13.74      5.48 o 
  -3  -2   8        3.08        2.19      0.55 o 
  -2  -2   8       25.53       21.78      1.19 o 
  -1  -2   8       26.64       30.22      1.44 o 
   0  -2   8      305.26      315.27      6.25 o 
   1  -2   8      139.95      137.46      6.12 o 
   2  -2   8      558.02      602.89     23.76 o 
   3  -2   8      356.53      354.90     17.21 o 
   4  -2   8       43.70       44.38      5.50 o 
   5  -2   8        3.29        3.97      3.44 o 
   6  -2   8        8.85        9.60      2.97 o 
  -6  -1   8        2.18        0.96      2.31 o 
  -5  -1   8       14.00       14.05      3.36 o 
  -4  -1   8       59.24       62.15      8.10 o 
  -3  -1   8      165.86      165.91      3.44 o 
  -2  -1   8      422.58      443.53      8.10 o 
  -1  -1   8      340.96      362.10      6.31 o 
   0  -1   8      440.39      448.79      6.99 o 
   1  -1   8        0.79        1.05      0.33 o 
   2  -1   8       20.81       24.58      2.34 o 
   3  -1   8       62.85       65.84      5.68 o 
   4  -1   8      103.78      112.85      3.18 o 
   5  -1   8       69.00       70.33      4.19 o 
   6  -1   8       20.70       25.58      4.62 o 
   7  -1   8        1.03        1.64      2.41 o 
  -5   0   8        1.40        0.71      1.62 o 
  -4   0   8        3.17        3.44      1.31 o 
  -3   0   8      132.82      137.48      5.83 o 
  -2   0   8       33.65       32.00      1.84 o 
  -1   0   8        1.83        2.99      0.61 o 
   0   0   8      224.36      226.84      3.49 o 
   1   0   8       38.50       42.40      1.66 o 
   2   0   8        0.33        0.79      0.80 o 
   3   0   8       34.10       32.58      1.68 o 
   4   0   8      103.26       98.32      3.37 o 
   5   0   8      250.43      244.78     12.10 o 
   6   0   8      159.01      149.36     12.41 o 
   7   0   8       79.23       84.50      6.76 o 
  -5   1   8       43.45       41.58      4.30 o 
  -4   1   8      232.59      217.90      9.74 o 
  -3   1   8      178.47      172.19      4.39 o 
  -2   1   8       30.58       29.52      1.69 o 
  -1   1   8       16.72       16.28      1.24 o 
   0   1   8        1.90        1.41      0.80 o 
   1   1   8      118.53      115.72      2.47 o 
   2   1   8       36.24       34.33      1.37 o 
   3   1   8       56.01       55.78      2.75 o 
   4   1   8      133.38      124.62      3.54 o 
   5   1   8       19.78       16.87      1.56 o 
   6   1   8       14.90       12.27      2.70 o 
   7   1   8        3.50        3.55      1.52 o 
  -5   2   8        5.02        5.09      2.84 o 
  -4   2   8        8.32        5.57      2.00 o 
  -3   2   8        3.45        5.37      1.30 o 
  -2   2   8        2.34        3.28      1.00 o 
  -1   2   8      146.15      149.12      3.53 o 
   0   2   8      214.52      228.05      3.77 o 
   1   2   8       82.24       75.89      2.11 o 
   2   2   8        1.33        1.70      0.89 o 
   3   2   8        0.68        1.79      0.86 o 
   4   2   8       36.87       34.51      1.86 o 
   5   2   8       22.39       26.37      2.18 o 
   6   2   8       28.73       26.81      2.61 o 
   7   2   8       24.44       21.09      5.14 o 
   8   2   8       17.56       13.17      4.42 o 
  -5   3   8      113.45      122.08     10.17 o 
  -4   3   8      106.19      101.47      5.60 o 
  -3   3   8      322.26      345.27     19.53 o 
  -2   3   8      210.40      190.57      8.59 o 
  -1   3   8       41.83       39.06      2.06 o 
   0   3   8        4.89        6.88      1.09 o 
   1   3   8      550.28      552.47      7.13 o 
   2   3   8      318.84      330.90      6.08 o 
   3   3   8      681.50      686.10     13.62 o 
   4   3   8       10.48        8.66      1.61 o 
   5   3   8        4.73        4.34      1.19 o 
   6   3   8       45.06       34.32      4.15 o 
   7   3   8        5.98        5.58      1.76 o 
   8   3   8        5.06        4.50      2.38 o 
  -4   4   8        3.73        2.18      1.39 o 
  -3   4   8       55.40       54.63      5.43 o 
  -2   4   8       28.19       23.28      3.71 o 
  -1   4   8       14.08       13.69      3.05 o 
   0   4   8        1.15        1.51      1.38 o 
   1   4   8      346.77      357.85      7.98 o 
   2   4   8     1048.14     1081.05     39.57 o 
   3   4   8      242.38      235.45      6.67 o 
   4   4   8      136.45      132.38      4.70 o 
   5   4   8      183.93      187.42      7.29 o 
   6   4   8        5.64        6.71      1.79 o 
   7   4   8       23.84       20.86      2.71 o 
   8   4   8       27.53       26.63      3.48 o 
  -3   5   8       49.85       44.28      3.32 o 
  -2   5   8      156.49      178.64      9.07 o 
  -1   5   8      233.00      246.97      9.38 o 
   0   5   8      230.32      262.09      9.27 o 
   1   5   8      146.58      153.05      6.65 o 
   2   5   8       73.25       69.26      4.44 o 
   3   5   8      149.22      162.70      6.86 o 
   4   5   8       74.10       69.45      4.94 o 
   5   5   8       52.81       48.34      3.52 o 
   6   5   8       49.68       52.04      3.42 o 
   7   5   8       12.88       16.21      2.64 o 
   8   5   8        4.67        4.38      1.56 o 
  -3   6   8        2.70        1.73      1.34 o 
  -2   6   8        0.32        1.25      1.22 o 
  -1   6   8       11.02       13.64      3.37 o 
   0   6   8        2.12        2.79      1.58 o 
   1   6   8        0.44        1.90      1.84 o 
   2   6   8       40.90       36.05      3.90 o 
   3   6   8        8.65        8.18      1.90 o 
   4   6   8       11.20       11.00      2.76 o 
   5   6   8      145.50      144.80      5.77 o 
   6   6   8      189.73      178.98      8.12 o 
   7   6   8      166.36      173.11      6.26 o 
  -2   7   8        1.31        1.15      1.11 o 
  -1   7   8        0.08        0.68      0.98 o 
   0   7   8        4.10        4.31      1.50 o 
   1   7   8       10.72       10.72      4.16 o 
   2   7   8       68.77       74.46      5.26 o 
   3   7   8      155.68      153.53      5.81 o 
   4   7   8       19.39       18.57      2.28 o 
   5   7   8       35.59       37.68      3.36 o 
   6   7   8       13.25        9.92      2.43 o 
   7   7   8       21.82       18.85      2.58 o 
  -1   8   8       44.07       49.93      4.20 o 
   0   8   8       23.95       29.01      4.97 o 
   1   8   8       27.64       34.28      4.66 o 
   2   8   8       21.82       19.97      3.28 o 
   3   8   8        0.56        1.65      1.46 o 
   4   8   8       24.78       23.93      2.68 o 
   5   8   8       10.29        8.08      2.14 o 
   6   8   8        2.94        1.75      1.23 o 
   1   9   8        5.31        8.25      2.55 o 
   2   9   8       38.45       37.31      5.00 o 
   3   9   8       86.55       76.90      4.80 o 
   4   9   8        0.12        1.13      1.66 o 
   5   9   8        0.50        0.89      1.61 o 
   0  -7   9        0.75        1.00      0.99 o 
   1  -7   9        5.74        4.91      2.31 o 
  -1  -6   9       87.65       80.37      4.72 o 
   0  -6   9       18.75       20.33      2.99 o 
   1  -6   9        0.80        2.07      1.72 o 
   2  -6   9        1.46        0.29      1.68 o 
  -4  -5   9        0.10        0.02      0.53 o 
  -1  -5   9       25.49       21.65      3.01 o 
   0  -5   9        3.46        3.26      1.69 o 
   1  -5   9        4.77        4.14      2.34 o 
   2  -5   9        0.99        3.25      2.77 o 
   3  -5   9        2.44        3.06      2.69 o 
  -5  -4   9        0.10        0.36      0.73 o 
  -4  -4   9       20.98       14.41      8.04 o 
  -3  -4   9       70.81       70.06      4.93 o 
  -2  -4   9       92.34       96.28      4.46 o 
  -1  -4   9       50.69       51.78      3.47 o 
   0  -4   9        0.18        0.51      0.79 o 
   1  -4   9       78.31       72.96      5.63 o 
   2  -4   9       28.79       32.46      4.19 o 
   3  -4   9        4.33        7.41      2.80 o 
   4  -4   9       11.13       10.54      3.18 o 
  -5  -3   9       18.64       16.45      3.52 o 
  -4  -3   9        0.76        1.91      2.09 o 
  -3  -3   9       38.49       42.02      3.99 o 
  -2  -3   9       16.54       16.48      2.01 o 
  -1  -3   9       24.79       24.95      2.26 o 
   0  -3   9        3.08        3.30      1.08 o 
   1  -3   9        3.67        2.27      1.73 o 
   2  -3   9        7.45        4.77      2.27 o 
   3  -3   9        1.92        5.35      2.77 o 
   4  -3   9        0.05        1.77      2.12 o 
   5  -3   9        3.96       -0.04      2.05 o 
  -5  -2   9      116.05      131.34      9.79 o 
  -4  -2   9       67.87       69.04      5.67 o 
  -3  -2   9      127.49      135.43     10.41 o 
  -2  -2   9       87.13       83.56      2.52 o 
  -1  -2   9       90.14       85.29      2.05 o 
   0  -2   9        8.80       11.96      1.75 o 
   1  -2   9       78.39       88.12      6.56 o 
   2  -2   9      137.22      152.01      7.78 o 
   3  -2   9        9.60       13.95      3.19 o 
   4  -2   9       22.95       25.80      4.55 o 
   5  -2   9       26.90       29.96      4.67 o 
  -5  -1   9        1.03        1.41      1.97 o 
  -4  -1   9        1.54        3.20      2.03 o 
  -3  -1   9        0.05        0.60      0.64 o 
  -2  -1   9       16.06       16.58      1.48 o 
  -1  -1   9        3.21        2.78      0.62 o 
   0  -1   9        9.34        9.79      0.89 o 
   1  -1   9       30.78       29.64      1.76 o 
   2  -1   9       93.99       99.84      6.96 o 
   3  -1   9      139.87      142.70      7.73 o 
   4  -1   9      207.67      206.11     10.66 o 
   5  -1   9      140.58      150.18     10.76 o 
   6  -1   9        6.40        5.32      2.95 o 
  -5   0   9        0.03        2.53      2.68 o 
  -4   0   9        7.19       10.59      2.74 o 
  -3   0   9      156.56      162.53      9.36 o 
  -2   0   9      324.32      336.61      8.70 o 
  -1   0   9      429.00      463.26      9.96 o 
   0   0   9      542.78      560.07     10.47 o 
   1   0   9      168.15      174.56      6.01 o 
   2   0   9       35.28       35.49      1.55 o 
   3   0   9       43.37       41.95      2.52 o 
   4   0   9       13.04       15.90      1.34 o 
   5   0   9        0.99        1.93      1.20 o 
   6   0   9       14.13       18.92      4.62 o 
  -5   1   9        2.06        4.32      2.49 o 
  -4   1   9        6.14        7.59      2.76 o 
  -3   1   9       11.37       10.32      2.42 o 
  -2   1   9        1.11        2.47      0.80 o 
  -1   1   9        8.68       10.77      1.17 o 
   0   1   9        0.15        1.37      0.78 o 
   1   1   9       54.29       46.71      1.76 o 
   2   1   9        1.84        1.00      0.59 o 
   3   1   9       26.70       26.10      2.36 o 
   4   1   9        4.55        3.07      0.76 o 
   5   1   9       52.07       55.61      2.91 o 
   6   1   9       63.08       59.39      3.48 o 
   7   1   9       43.10       38.91      5.58 o 
  -4   2   9       22.40       19.33      3.42 o 
  -3   2   9        0.75        2.49      1.36 o 
  -2   2   9       31.41       34.75      2.69 o 
  -1   2   9       64.87       58.06      2.60 o 
   0   2   9        4.15        2.33      0.69 o 
   1   2   9        9.79        8.88      1.15 o 
   2   2   9       11.64       14.55      1.73 o 
   3   2   9      126.02      125.04      5.14 o 
   4   2   9      257.62      255.25      7.50 o 
   5   2   9       74.66       70.14      3.61 o 
   6   2   9       52.35       45.96      3.04 o 
   7   2   9        3.21        1.50      0.92 o 
  -4   3   9        1.45        2.96      2.49 o 
  -3   3   9        0.38        0.73      1.09 o 
  -2   3   9       37.96       34.50      3.89 o 
  -1   3   9       19.39       21.15      3.06 o 
   0   3   9        4.85        6.86      1.18 o 
   1   3   9      106.31      101.75      3.75 o 
   2   3   9       86.82       90.01      3.57 o 
   3   3   9       64.36       60.44      3.30 o 
   4   3   9        5.52        4.64      1.23 o 
   5   3   9        0.51        0.69      0.68 o 
   6   3   9        7.52        6.73      1.67 o 
   7   3   9       10.56        9.00      1.96 o 
  -3   4   9      204.10      211.44      7.22 o 
  -2   4   9       81.99       75.79      5.24 o 
  -1   4   9       49.70       56.31      3.57 o 
   0   4   9      148.62      156.54     13.45 o 
   1   4   9       35.22       29.76      4.16 o 
   2   4   9        0.18        0.52      0.96 o 
   3   4   9       64.69       60.19      3.20 o 
   4   4   9       18.26       17.46      3.14 o 
   5   4   9       96.45       83.94      4.15 o 
   6   4   9       10.32        8.60      1.84 o 
   7   4   9        2.01        2.09      1.47 o 
  -3   5   9        1.71        0.99      1.44 o 
  -2   5   9        1.26        2.11      1.53 o 
  -1   5   9        0.22        1.08      1.49 o 
   0   5   9       18.89       19.83      4.12 o 
   1   5   9       41.91       34.76      3.39 o 
   2   5   9        0.67        1.49      1.63 o 
   3   5   9      117.96      130.04      5.85 o 
   4   5   9      298.61      296.69      8.08 o 
   5   5   9      161.22      154.10      7.73 o 
   6   5   9       81.76       78.53      4.64 o 
   7   5   9       14.76       12.56      2.24 o 
  -2   6   9       55.75       60.36      7.83 o 
  -1   6   9      104.24      101.83      6.29 o 
   0   6   9      225.35      243.60      7.82 o 
   1   6   9      299.60      299.65     14.46 o 
   2   6   9      199.93      206.00      6.92 o 
   3   6   9       32.73       39.40      3.42 o 
   4   6   9        0.28        0.43      1.68 o 
   5   6   9        7.12        7.96      2.00 o 
   6   6   9        5.27        7.62      2.11 o 
   7   6   9       27.72       27.49      3.33 o 
  -1   7   9        0.86        0.74      0.71 o 
   0   7   9        3.25        3.93      2.00 o 
   1   7   9        0.19        1.77      1.43 o 
   2   7   9        0.47        3.25      1.65 o 
   3   7   9        4.77        3.88      1.76 o 
   4   7   9        0.02        1.11      1.37 o 
   5   7   9       10.38       12.45      2.37 o 
   6   7   9       51.96       49.99      5.64 o 
   0   8   9        1.67        3.20      3.21 o 
   1   8   9        6.26        5.71      2.08 o 
   2   8   9        0.28        2.66      1.61 o 
   3   8   9       13.79       13.17      3.03 o 
   4   8   9       68.25       79.26      4.82 o 
   5   8   9       52.50       48.86      5.42 o 
   3   9   9        8.19        4.74      3.03 o 
   4   9   9        0.10        0.18      1.83 o 
   0  -6  10       17.11       15.68      3.21 o 
   0  -5  10       61.69       72.21      5.51 o 
   1  -5  10       35.64       37.41      4.51 o 
   2  -5  10       17.48       18.57      3.90 o 
  -1  -4  10       27.91       24.12      2.60 o 
   0  -4  10       57.25       55.27      5.05 o 
   1  -4  10       22.15       14.82      2.67 o 
   2  -4  10       22.62       17.23      3.96 o 
   3  -4  10        0.24        1.81      2.82 o 
  -4  -3  10        0.21        0.89      1.53 o 
  -3  -3  10        0.20        0.65      0.87 o 
  -2  -3  10        1.39        0.96      1.26 o 
  -1  -3  10       26.20       27.13      3.11 o 
   0  -3  10        0.28        0.70      1.85 o 
   1  -3  10       18.64       20.53      3.05 o 
   2  -3  10        1.28        1.35      1.90 o 
   3  -3  10       52.31       59.67      5.96 o 
   4  -3  10       29.32       28.57      4.86 o 
  -4  -2  10        5.90        7.49      2.29 o 
  -3  -2  10       65.61       64.95      4.51 o 
  -2  -2  10       10.20       11.46      2.10 o 
  -1  -2  10       19.90       17.52      1.68 o 
   0  -2  10       76.54       75.26      5.33 o 
   1  -2  10       42.91       43.47      4.56 o 
   2  -2  10        6.72        7.38      2.74 o 
   3  -2  10       12.57       10.63      3.35 o 
   4  -2  10        0.14        1.55      2.07 o 
   5  -2  10        0.07        0.76      2.03 o 
  -4  -1  10      159.16      165.37     11.67 o 
  -3  -1  10      252.29      266.74      8.39 o 
  -2  -1  10       26.39       28.66      2.46 o 
  -1  -1  10       19.91       23.14      2.16 o 
   0  -1  10       38.40       32.52      2.66 o 
   1  -1  10       22.56       20.37      1.76 o 
   2  -1  10       20.78       21.91      4.29 o 
   3  -1  10       35.97       43.82      5.05 o 
   4  -1  10        2.72        1.71      2.18 o 
   5  -1  10        0.27        1.34      2.07 o 
  -4   0  10        5.63        6.67      2.34 o 
  -3   0  10        0.10        1.80      1.47 o 
  -2   0  10        1.64        2.02      1.10 o 
  -1   0  10        0.11        1.42      0.90 o 
   0   0  10        0.04        0.54      0.98 o 
   1   0  10        3.26        2.76      0.83 o 
   2   0  10        0.22        0.46      0.42 o 
   3   0  10       20.31       21.60      2.37 o 
   4   0  10        7.60       11.09      3.62 o 
   5   0  10       37.75       49.45      5.59 o 
  -4   1  10        1.32        1.67      2.13 o 
  -3   1  10       46.33       54.42      4.87 o 
  -2   1  10       43.77       48.41      3.01 o 
  -1   1  10       96.42       93.42      4.40 o 
   0   1  10      154.77      163.57      4.99 o 
   1   1  10      346.08      378.77     12.50 o 
   2   1  10      231.92      237.44      6.40 o 
   3   1  10      367.62      387.76      8.76 o 
   4   1  10       13.00       14.52      1.62 o 
   5   1  10        1.11        2.63      2.80 o 
   6   1  10        0.89        1.26      2.04 o 
  -3   2  10       23.74       24.77      3.62 o 
  -2   2  10       42.98       42.68      3.30 o 
  -1   2  10        6.12        5.89      1.35 o 
   0   2  10       41.35       36.25      2.64 o 
   1   2  10       78.62       76.14      4.38 o 
   2   2  10      139.08      128.99      6.69 o 
   3   2  10       18.70       15.43      2.13 o 
   4   2  10        2.25        2.97      1.17 o 
   5   2  10       24.52       23.39      2.29 o 
   6   2  10       10.66        9.75      3.30 o 
  -3   3  10        0.07        0.53      0.86 o 
  -2   3  10        0.36        1.43      0.93 o 
  -1   3  10        0.04        1.11      0.86 o 
   0   3  10       34.71       31.49      3.63 o 
   1   3  10        5.73        4.15      1.01 o 
   2   3  10       49.30       47.27      4.24 o 
   3   3  10       57.12       55.31      4.83 o 
   4   3  10       46.16       46.45      6.56 o 
   5   3  10       43.60       45.87      3.03 o 
   6   3  10       21.80       20.59      2.09 o 
  -2   4  10        2.93        2.24      1.68 o 
  -1   4  10        2.49        3.02      2.36 o 
   0   4  10       19.36       20.44      2.48 o 
   1   4  10        4.02        5.46      1.45 o 
   2   4  10        6.04        6.04      1.53 o 
   3   4  10       13.14       11.03      2.08 o 
   4   4  10       91.97       92.37      5.63 o 
   5   4  10        4.34        3.84      1.42 o 
   6   4  10       14.90       15.28      2.25 o 
  -2   5  10       22.41       18.10      3.27 o 
  -1   5  10       59.60       71.92      5.54 o 
   0   5  10       62.46       56.92      5.20 o 
   1   5  10       24.80       24.03      2.80 o 
   2   5  10       21.77       18.76      2.66 o 
   3   5  10       23.42       17.88      2.62 o 
   4   5  10        0.05        0.21      1.03 o 
   5   5  10       11.85       11.66      2.16 o 
   6   5  10        9.71        8.41      1.95 o 
  -1   6  10       15.28       17.07      5.16 o 
   0   6  10        1.60        2.17      1.69 o 
   1   6  10        3.59        2.41      1.53 o 
   2   6  10       11.51       12.56      2.46 o 
   3   6  10        0.30        2.30      1.66 o 
   4   6  10        8.96        8.61      2.02 o 
   5   6  10       57.26       50.01      3.48 o 
   6   6  10       76.68       65.52      6.39 o 
   0   7  10       34.41       31.24      4.90 o 
   1   7  10       78.46       80.12      6.50 o 
   2   7  10      108.50      111.72      5.87 o 
   3   7  10      190.59      195.46      7.09 o 
   4   7  10       35.08       37.66      3.86 o 
   5   7  10        2.95        5.66      2.02 o 
   3   8  10        6.16        7.31      2.47 o 
   0  -4  11        5.85        7.81      2.08 o 
   1  -4  11       47.69       55.23      5.96 o 
   2  -4  11       73.98       68.64      7.64 o 
   0  -3  11        0.51        1.16      1.72 o 
   1  -3  11       23.02       21.66      3.70 o 
   2  -3  11       30.62       31.23      5.15 o 
   3  -3  11       26.65       26.64      5.09 o 
  -1  -2  11       31.85       24.95      3.09 o 
   0  -2  11        9.81        7.57      3.09 o 
   1  -2  11       15.87       15.92      3.44 o 
   2  -2  11        4.50        1.96      1.79 o 
   3  -2  11        0.09        2.74      2.79 o 
   4  -2  11       14.56       13.62      3.68 o 
  -3  -1  11       35.91       35.30      4.14 o 
  -2  -1  11       13.58       12.15      2.26 o 
  -1  -1  11       13.46       10.19      4.33 o 
   0  -1  11       16.99       12.06      3.41 o 
   1  -1  11        6.77        8.22      2.39 o 
   2  -1  11        8.49       10.53      2.46 o 
   4  -1  11        0.15        1.12      1.83 o 
  -3   0  11       18.58       18.87      3.26 o 
  -2   0  11       63.94       73.31      4.60 o 
  -1   0  11      128.62      139.60      5.74 o 
   0   0  11       80.37       75.88      3.56 o 
   1   0  11        6.09        6.81      1.99 o 
   2   0  11       25.07       22.97      3.81 o 
   3   0  11        0.93        2.16      2.05 o 
   4   0  11        8.93        7.92      2.66 o 
   5   0  11        0.50        1.29      2.59 o 
  -2   1  11       10.33        9.21      2.08 o 
  -1   1  11        9.00        8.80      2.00 o 
   0   1  11        1.37        3.44      1.58 o 
   1   1  11        1.70        1.64      1.08 o 
   2   1  11        0.66        1.69      1.22 o 
   3   1  11       18.89       19.50      3.66 o 
   4   1  11        0.50        1.82      2.61 o 
   5   1  11       16.77       19.23      4.38 o 
  -2   2  11        7.33        5.12      1.81 o 
  -1   2  11        6.81       10.83      2.07 o 
   0   2  11       40.46       45.41      2.97 o 
   1   2  11      148.05      149.12      6.29 o 
   2   2  11      125.05      135.66      5.84 o 
   3   2  11      155.33      165.45      6.76 o 
   4   2  11       37.48       43.05      4.72 o 
   5   2  11       59.76       63.45      6.61 o 
  -2   3  11       42.70       37.58      4.11 o 
  -1   3  11       14.17       15.99      2.78 o 
   0   3  11        0.11        1.53      1.57 o 
   1   3  11        4.29        2.88      1.17 o 
   2   3  11       32.63       27.86      2.94 o 
   3   3  11       10.27       12.51      1.88 o 
   4   3  11       55.18       55.00      3.24 o 
   5   3  11       34.96       28.41      4.46 o 
  -1   4  11        3.92        4.48      1.69 o 
   0   4  11       31.83       28.91      3.46 o 
   1   4  11       32.46       34.17      3.09 o 
   2   4  11        1.11        1.46      1.34 o 
   3   4  11        4.45        5.26      1.45 o 
   4   4  11       15.62       13.49      1.87 o 
   5   4  11       11.58        8.93      2.25 o 
   0   5  11        1.39        0.83      1.26 o 
   1   5  11        1.57        1.50      1.32 o 
   2   5  11       36.97       32.20      3.26 o 
   3   5  11        0.33        0.65      1.05 o 
   4   5  11        0.71        0.81      1.02 o 
   5   5  11        2.80        2.33      1.67 o 
   1   6  11       24.34       25.01      3.71 o 
   2   6  11       11.44       11.93      2.23 o 
   3   6  11        2.67        2.27      1.75 o 
   4   6  11        1.27        1.26      1.14 o 
   0  -2  12        7.25        5.88      2.42 o 
   1  -2  12        4.33        4.52      2.08 o 
   0  -1  12       21.88       22.68      3.44 o 
   1  -1  12       35.34       34.60      4.99 o 
   2  -1  12        4.31        5.56      2.40 o 
   3  -1  12       15.90       10.05      3.23 o 
   0   0  12       16.74       17.57      3.34 o 
   1   0  12       35.40       28.33      7.29 o 
   2   0  12        6.30        4.25      1.75 o 
   3   0  12        3.94        6.50      2.94 o 
   0   1  12      106.26      101.65      8.29 o 
   1   1  12       37.14       35.96      4.45 o 
   2   1  12        3.66        1.48      1.93 o 
   3   1  12        5.59        3.26      2.68 o 
   4   1  12        0.14        1.33      2.46 o 
   0   2  12        4.72        5.77      1.39 o 
   1   2  12        4.93        4.09      3.17 o 
   2   2  12        1.16        3.86      2.41 o 
   3   2  12        0.33        0.56      1.73 o 
   4   2  12       16.98       12.91      3.61 o 
   0   3  12       14.60       13.42      2.06 o 
   1   3  12       15.09       14.30      2.01 o 
   2   3  12       15.30       14.53      1.98 o 
   3   3  12       17.64       20.42      3.67 o 
   4   3  12       48.15       45.80      6.91 o 
   1   4  12       25.38       26.03      2.96 o 
   2   4  12        1.05        1.69      1.23 o 
   3   4  12        2.90        0.93      1.17 o 
                                                 
